# Supplementary material for: cis-Chlorido(ethyl­amine)­bis­(propane-1,3-diamine)­cobalt(III) dichloride
Source: Acta Crystallogr Sect E Struct Rep Online. 2013 Feb 23;69(Pt 3):m170–1. doi: 10.1107/S1600536813004650 (PMC3588535; doi:10.1107/S1600536813004650)
Supplement: Supplementary file 1 [file e-69-0m170-sup1.cif]

##############################################################################
#                                                                            #
# This CIF contains the data in a paper accepted for publication in          #
# Acta Crystallographica Section E. It conforms to the requirements of       #
# Notes for Authors for Acta Crystallographica Section E, and has been       #
# peer reviewed under the auspices of the IUCr Commission on Journals.       #
#                                                                            #
# Full details of the Crystallographic Information File format               #
# are given in the paper "The Crystallographic Information File (CIF):       #
# a New Standard Archive File for Crystallography" by S. R. Hall, F. H.      #
# Allen and I. D. Brown [Acta Cryst. (1991), A47, 655-685].                  #
#                                                                            #
# The current version of the core CIF dictionary is obtainable from          #
# ftp://ftp.iucr.org/pub/cif_core.dic.                                       #
#                                                                            #
# Software is freely available for graphical display of the structure(s)     #
# in this CIF. For information consult the CIF software page                 #
# http://www.iucr.org/resources/cif/software.                                #
#                                                                            #
# This file may be used for bona fide research purposes within the           #
# scientific community so long as proper attribution is given to the journal # 
# article from which it was obtained.                                        #
#                                                                            #
##############################################################################
data_global
_audit_creation_method     SHELXL-97
_journal_date_recd_electronic     2013-02-05
_journal_date_accepted     2013-02-18
_journal_name_full     'Acta Crystallographica, Section E'
_journal_year     2013
_journal_volume     69
_journal_issue      3
_journal_page_first     m170
_journal_page_last     m171
_journal_paper_category     QM
_journal_paper_doi     10.1107/S1600536813004650
_journal_coeditor_code     BT6888
_publ_contact_author_name     'M. N. Ponnuswamy'
_publ_contact_author_address
;   Centre of Advanced Study in Crystallography and Biophysics
    University of Madras
    Guindy Campus
    Chennai 600 025
    India
;
_publ_contact_author_email     'mnpsy2004@yahoo.com'
_publ_contact_author_fax     '+9144 22352494'
_publ_contact_author_phone     '+9144 22300122'
_publ_section_title
;
<i>cis</i>-Chlorido(ethylamine)bis(propane-1,3-diamine)cobalt(III) dichloride
;
loop_
    _publ_author_name
    _publ_author_address
    'Velusamy Maheshwaran'
;
      Centre of Advanced Study in Crystallography and Biophysics
      University of Madras
      Guindy Campus
      Chennai 600 025
      India
;
    'Viswanathan Thiruselvam'
;
      Centre of Advanced Study in Crystallography and Biophysics
      University of Madras
      Guindy Campus
      Chennai 600 025
      India
;
    'Munisamy Manjunathan'
;
     Department of Chemistry,
     Pondicherry University,
     Pondicherry 605 014,
     India
;
    'Krishnamoorthy Anbalagan'
;
      Department of Chemistry,
      Pondicherry University,
      Pondicherry 605 014,
      India
;
    'Mondikalipudur Nanjappa Gounder Ponnuswamy'
;
      Centre of Advanced Study in Crystallography and Biophysics
      University of Madras
      Guindy Campus
      Chennai 600 025
      India
;
data_I
_audit_creation_method     SHELXL-97
_chemical_name_systematic
;
<i>cis</i>-Chlorido(ethylamine)bis(propane-1,3-diamine)cobalt(III)
dichloride
;
_chemical_name_common
;
;
_chemical_formula_moiety     'C8 H27 Cl Co N5 2+, 2(Cl -)'
_chemical_formula_sum     'C8 H27 Cl3 Co N5'
_chemical_formula_iupac     '[Co Cl (C2 H7 N) (C3 H10 N2)2] Cl2'
_chemical_formula_weight     358.63
_chemical_melting_point     ?
_symmetry_cell_setting     triclinic
_symmetry_space_group_name_H-M     'P -1'
_symmetry_space_group_name_hall     '-P 1'
loop_
    _symmetry_equiv_pos_as_xyz
    'x, y, z'
    '-x, -y, -z'
_cell_length_a     7.8847(4)
_cell_length_b     8.0627(4)
_cell_length_c     12.6526(5)
_cell_angle_alpha     102.780(3)
_cell_angle_beta     99.936(4)
_cell_angle_gamma     92.580(4)
_cell_volume     769.76(6)
_cell_formula_units_Z     2
_cell_measurement_reflns_used     2784
_cell_measurement_theta_min     3.4060
_cell_measurement_theta_max     28.9820
_cell_measurement_temperature     293(2)
_exptl_crystal_description     'Block'
_exptl_crystal_colour     'Yellow'
_exptl_crystal_size_max     0.45
_exptl_crystal_size_mid     0.35
_exptl_crystal_size_min     0.35
_exptl_crystal_density_diffrn     1.547
_exptl_crystal_density_meas     ?
_exptl_crystal_density_method     'not measured'
_exptl_crystal_F_000     376
_exptl_absorpt_coefficient_mu     1.624
_exptl_absorpt_correction_type     multi-scan
_exptl_absorpt_process_details
                               '(<i>CrysAlis PRO</i>; Oxford Diffraction, 2009)'
_exptl_absorpt_correction_T_min     0.60042
_exptl_absorpt_correction_T_max     1.00000
_exptl_special_details     ?
_diffrn_ambient_temperature     293(2)
_diffrn_radiation_type     MoK\a
_diffrn_radiation_wavelength     0.71073
_diffrn_radiation_source     'fine-focus sealed tube'
_diffrn_radiation_monochromator     graphite
_diffrn_measurement_device_type     'Oxford Diffraction Xcalibur Eos'
_diffrn_measurement_method     '\w scans'
_diffrn_detector_area_resol_mean     ?
_diffrn_reflns_number     4965
_diffrn_reflns_av_R_equivalents     0.0184
_diffrn_reflns_av_sigmaI/netI     0.0294
_diffrn_reflns_theta_min     2.75
_diffrn_reflns_theta_max     24.99
_diffrn_reflns_theta_full     24.99
_diffrn_measured_fraction_theta_max     0.999
_diffrn_measured_fraction_theta_full     0.999
_diffrn_reflns_limit_h_min     -9
_diffrn_reflns_limit_h_max     9
_diffrn_reflns_limit_k_min     -9
_diffrn_reflns_limit_k_max     9
_diffrn_reflns_limit_l_min     -15
_diffrn_reflns_limit_l_max     12
_diffrn_standards_number     0
_diffrn_standards_interval_count     0
_diffrn_standards_interval_time     0
_diffrn_standards_decay_%     0
_refine_special_details
;
Refinement of <i>F</i>^2^ against ALL reflections. The weighted <i>R</i>-factor
<i>wR</i> and goodness of fit <i>S</i> are based on <i>F</i>^2^, conventional
<i>R</i>-factors <i>R</i> are based on <i>F</i>, with <i>F</i> set to zero for
negative <i>F</i>^2^. The threshold expression of <i>F</i>^2^ >
\s(<i>F</i>^2^) is used only for calculating <i>R</i>-factors(gt) <i>etc</i>.
and is not relevant to the choice of reflections for refinement.
<i>R</i>-factors based on <i>F</i>^2^ are statistically about twice as large
as those based on <i>F</i>, and <i>R</i>- factors based on ALL data will be
even larger.
;
_reflns_number_total     2711
_reflns_number_gt     2299
_reflns_threshold_expression     I>2\s(I)
_refine_ls_structure_factor_coef     Fsqd
_refine_ls_matrix_type     full
_refine_ls_R_factor_all     0.0319
_refine_ls_R_factor_gt     0.0249
_refine_ls_wR_factor_gt     0.0587
_refine_ls_wR_factor_ref     0.0601
_refine_ls_goodness_of_fit_ref     0.993
_refine_ls_restrained_S_all     0.993
_refine_ls_number_reflns     2711
_refine_ls_number_parameters     194
_refine_ls_number_restraints     0
_refine_ls_hydrogen_treatment     mixed
_refine_ls_weighting_scheme     calc
_refine_ls_weighting_details
                 'calc w=1/[\s^2^(Fo^2^)+(0.0360P)^2^] where P=(Fo^2^+2Fc^2^)/3'
_atom_sites_solution_hydrogens     geom
_atom_sites_solution_primary     direct
_atom_sites_solution_secondary     difmap
_refine_ls_shift/su_max     0.001
_refine_ls_shift/su_mean     0.000
_refine_diff_density_max     0.298
_refine_diff_density_min     -0.349
_refine_ls_extinction_method     none
_refine_ls_extinction_coef     ?
loop_
    _atom_type_symbol
    _atom_type_description
    _atom_type_scat_dispersion_real
    _atom_type_scat_dispersion_imag
    _atom_type_scat_source
    'C' 'C' 0.0033 0.0016
                         'International Tables Vol C Tables 4.2.6.8 and 6.1.1.4'
    'H' 'H' 0.0000 0.0000
                         'International Tables Vol C Tables 4.2.6.8 and 6.1.1.4'
    'N' 'N' 0.0061 0.0033
                         'International Tables Vol C Tables 4.2.6.8 and 6.1.1.4'
    'Cl' 'Cl' 0.1484 0.1585
                         'International Tables Vol C Tables 4.2.6.8 and 6.1.1.4'
    'Co' 'Co' 0.3494 0.9721
                         'International Tables Vol C Tables 4.2.6.8 and 6.1.1.4'
_computing_data_collection     '<i>CrysAlis CCD</i> (Oxford  Diffraction, 2009)'
_computing_cell_refinement     '<i>CrysAlis RED</i> (Oxford  Diffraction, 2009)'
_computing_data_reduction     '<i>CrysAlis RED</i> (Oxford  Diffraction, 2009)'
_computing_structure_solution     '<i>SHELXS97</i> (Sheldrick, 2008)'
_computing_structure_refinement     '<i>SHELXL97</i> (Sheldrick, 2008)'
_computing_molecular_graphics
           '<i>ORTEP-3 for Windows</i> (Farrugia, 2012) and PLATON (Spek, 2009)'
_computing_publication_material     '<i>PLATON</i> (Spek, 2009)'
loop_
    _atom_site_type_symbol
    _atom_site_label
    _atom_site_fract_x
    _atom_site_fract_y
    _atom_site_fract_z
    _atom_site_U_iso_or_equiv
    _atom_site_adp_type
    _atom_site_calc_flag
    _atom_site_refinement_flags
    _atom_site_occupancy
    _atom_site_symmetry_multiplicity
    _atom_site_disorder_assembly
    _atom_site_disorder_group
    C C1 0.7176(3) 0.6154(3) 0.98937(17) 0.0278(5) Uani d . 1 1 . .
    H H1A 0.7705 0.6146 1.0644 0.033 Uiso calc R 1 1 . .
    H H1B 0.6287 0.5210 0.9632 0.033 Uiso calc R 1 1 . .
    C C2 0.6360(3) 0.7792(3) 0.98931(16) 0.0289(5) Uani d . 1 1 . .
    H H2A 0.7265 0.8717 1.0056 0.035 Uiso calc R 1 1 . .
    H H2B 0.5691 0.8005 1.0477 0.035 Uiso calc R 1 1 . .
    C C3 0.5193(3) 0.7803(3) 0.88121(16) 0.0253(5) Uani d . 1 1 . .
    H H3A 0.4308 0.6858 0.8637 0.030 Uiso calc R 1 1 . .
    H H3B 0.4622 0.8853 0.8896 0.030 Uiso calc R 1 1 . .
    C C4 1.0645(3) 0.9053(3) 0.74479(16) 0.0364(6) Uani d . 1 1 . .
    H H4A 1.1607 0.8388 0.7295 0.044 Uiso calc R 1 1 . .
    H H4B 1.1112 1.0209 0.7820 0.044 Uiso calc R 1 1 . .
    C C5 0.9486(4) 0.9081(3) 0.63747(19) 0.0460(7) Uani d . 1 1 . .
    H H5A 0.8456 0.9630 0.6526 0.055 Uiso calc R 1 1 . .
    H H5B 1.0082 0.9744 0.5975 0.055 Uiso calc R 1 1 . .
    C C6 0.8976(3) 0.7309(3) 0.56745(17) 0.0359(6) Uani d . 1 1 . .
    H H6A 0.8494 0.7373 0.4927 0.043 Uiso calc R 1 1 . .
    H H6B 0.9996 0.6683 0.5650 0.043 Uiso calc R 1 1 . .
    C C7 0.4777(3) 0.3755(3) 0.7108(2) 0.0333(5) Uani d . 1 1 . .
    H H7A 0.4207 0.4316 0.6557 0.040 Uiso calc R 1 1 . .
    H H7B 0.4483 0.4289 0.7811 0.040 Uiso calc R 1 1 . .
    C C8 0.4119(3) 0.1879(3) 0.6799(2) 0.0432(7) Uani d . 1 1 . .
    H H8A 0.2888 0.1776 0.6750 0.065 Uiso calc R 1 1 . .
    H H8B 0.4656 0.1326 0.7353 0.065 Uiso calc R 1 1 . .
    H H8C 0.4396 0.1349 0.6100 0.065 Uiso calc R 1 1 . .
    N N1 0.8505(2) 0.5908(2) 0.91895(14) 0.0205(4) Uani d . 1 1 . .
    N N2 0.6139(2) 0.7664(2) 0.78807(14) 0.0202(4) Uani d . 1 1 . .
    N N3 0.9726(3) 0.8316(2) 0.81887(14) 0.0210(4) Uani d . 1 1 . .
    N N4 0.7690(3) 0.6375(3) 0.61050(14) 0.0223(4) Uani d . 1 1 . .
    N N5 0.6662(2) 0.3992(2) 0.71863(16) 0.0222(4) Uani d . 1 1 . .
    Cl Cl1 1.03872(7) 0.47044(7) 0.74016(4) 0.03006(14) Uani d . 1 1 . .
    Cl Cl2 0.79985(7) 0.17837(6) 0.92229(4) 0.02905(14) Uani d . 1 1 . .
    Cl Cl3 0.36383(7) 0.73553(7) 0.55285(4) 0.03125(14) Uani d . 1 1 . .
    Co Co1 0.80944(3) 0.62246(3) 0.766006(19) 0.01506(9) Uani d . 1 1 . .
    H H2C 0.543(3) 0.741(3) 0.7294(17) 0.024(6) Uiso d . 1 1 . .
    H H3C 0.926(3) 0.908(3) 0.8502(17) 0.020(7) Uiso d . 1 1 . .
    H H3D 1.052(3) 0.797(3) 0.8632(17) 0.022(6) Uiso d . 1 1 . .
    H H4D 0.685(3) 0.678(3) 0.5978(17) 0.019(7) Uiso d . 1 1 . .
    H H1C 0.882(3) 0.490(3) 0.9103(16) 0.020(6) Uiso d . 1 1 . .
    H H4C 0.756(3) 0.532(3) 0.5693(16) 0.020(6) Uiso d . 1 1 . .
    H H2D 0.652(3) 0.867(3) 0.7894(17) 0.030(7) Uiso d . 1 1 . .
    H H5D 0.693(3) 0.360(3) 0.659(2) 0.037(7) Uiso d . 1 1 . .
    H H1D 0.937(3) 0.652(3) 0.9535(17) 0.024(6) Uiso d . 1 1 . .
    H H5C 0.717(3) 0.339(3) 0.763(2) 0.042(8) Uiso d . 1 1 . .
loop_
    _atom_site_aniso_label
    _atom_site_aniso_U_11
    _atom_site_aniso_U_22
    _atom_site_aniso_U_33
    _atom_site_aniso_U_12
    _atom_site_aniso_U_13
    _atom_site_aniso_U_23
    C1 0.0319(13) 0.0330(12) 0.0235(11) 0.0038(10) 0.0115(10) 0.0120(10)
    C2 0.0376(14) 0.0307(12) 0.0203(11) 0.0054(10) 0.0138(10) 0.0030(9)
    C3 0.0241(12) 0.0242(11) 0.0291(11) 0.0077(9) 0.0117(9) 0.0033(9)
    C4 0.0341(14) 0.0469(15) 0.0264(12) -0.0202(12) 0.0066(11) 0.0086(11)
    C5 0.0562(17) 0.0496(16) 0.0346(13) -0.0224(14) 0.0048(12) 0.0233(12)
    C6 0.0319(13) 0.0576(16) 0.0186(11) -0.0099(12) 0.0059(10) 0.0113(11)
    C7 0.0252(12) 0.0287(12) 0.0428(13) -0.0039(10) 0.0049(11) 0.0037(10)
    C8 0.0386(15) 0.0320(14) 0.0556(16) -0.0137(11) 0.0004(13) 0.0130(12)
    N1 0.0189(10) 0.0188(10) 0.0230(9) 0.0011(8) 0.0022(8) 0.0047(8)
    N2 0.0198(10) 0.0212(10) 0.0184(9) 0.0030(8) 0.0005(8) 0.0039(8)
    N3 0.0210(10) 0.0211(10) 0.0206(9) -0.0018(8) 0.0032(8) 0.0051(8)
    N4 0.0196(11) 0.0259(11) 0.0188(9) -0.0004(9) 0.0013(8) 0.0021(8)
    N5 0.0224(10) 0.0205(9) 0.0213(10) -0.0017(8) 0.0027(8) 0.0016(8)
    Cl1 0.0230(3) 0.0349(3) 0.0332(3) 0.0107(2) 0.0084(2) 0.0057(2)
    Cl2 0.0321(3) 0.0204(3) 0.0321(3) -0.0007(2) 0.0000(2) 0.0061(2)
    Cl3 0.0277(3) 0.0351(3) 0.0248(3) 0.0028(2) 0.0000(2) -0.0022(2)
    Co1 0.01382(15) 0.01541(15) 0.01497(15) 0.00020(10) 0.00225(10) 0.00205(10)
_geom_special_details
;
All e.s.d.'s (except the e.s.d. in the dihedral angle between two l.s. planes)
are estimated using the full covariance matrix. The cell e.s.d.'s are taken
into account individually in the estimation of e.s.d.'s in distances, angles
and torsion angles; correlations between e.s.d.'s in cell parameters are only
used when they are defined by crystal symmetry. An approximate (isotropic)
treatment of cell e.s.d.'s is used for estimating e.s.d.'s involving l.s.
planes.
;
loop_
    _geom_bond_atom_site_label_1
    _geom_bond_atom_site_label_2
    _geom_bond_site_symmetry_2
    _geom_bond_distance
    _geom_bond_publ_flag
    C1 N1 . 1.481(3) ?
    C1 C2 . 1.495(3) ?
    C1 H1A . 0.9700 ?
    C1 H1B . 0.9700 ?
    C2 C3 . 1.513(3) ?
    C2 H2A . 0.9700 ?
    C2 H2B . 0.9700 ?
    C3 N2 . 1.486(2) ?
    C3 H3A . 0.9700 ?
    C3 H3B . 0.9700 ?
    C4 N3 . 1.483(2) ?
    C4 C5 . 1.506(3) ?
    C4 H4A . 0.9700 ?
    C4 H4B . 0.9700 ?
    C5 C6 . 1.502(3) ?
    C5 H5A . 0.9700 ?
    C5 H5B . 0.9700 ?
    C6 N4 . 1.482(3) ?
    C6 H6A . 0.9700 ?
    C6 H6B . 0.9700 ?
    C7 N5 . 1.474(3) ?
    C7 C8 . 1.519(3) ?
    C7 H7A . 0.9700 ?
    C7 H7B . 0.9700 ?
    C8 H8A . 0.9600 ?
    C8 H8B . 0.9600 ?
    C8 H8C . 0.9600 ?
    N1 Co1 . 1.9811(17) ?
    N1 H1C . 0.85(2) ?
    N1 H1D . 0.82(2) ?
    N2 Co1 . 1.9921(18) ?
    N2 H2C . 0.83(2) ?
    N2 H2D . 0.84(2) ?
    N3 Co1 . 1.9887(17) ?
    N3 H3C . 0.79(2) ?
    N3 H3D . 0.87(2) ?
    N4 Co1 . 1.9698(18) ?
    N4 H4D . 0.76(2) ?
    N4 H4C . 0.88(2) ?
    N5 Co1 . 1.9953(16) ?
    N5 H5D . 0.82(2) ?
    N5 H5C . 0.88(3) ?
    Cl1 Co1 . 2.2591(6) ?
loop_
    _geom_angle_atom_site_label_1
    _geom_angle_atom_site_label_2
    _geom_angle_atom_site_label_3
    _geom_angle_site_symmetry_1
    _geom_angle_site_symmetry_3
    _geom_angle
    _geom_angle_publ_flag
    N1 C1 C2 . . 112.37(17) ?
    N1 C1 H1A . . 109.1 ?
    C2 C1 H1A . . 109.1 ?
    N1 C1 H1B . . 109.1 ?
    C2 C1 H1B . . 109.1 ?
    H1A C1 H1B . . 107.9 ?
    C1 C2 C3 . . 113.66(17) ?
    C1 C2 H2A . . 108.8 ?
    C3 C2 H2A . . 108.8 ?
    C1 C2 H2B . . 108.8 ?
    C3 C2 H2B . . 108.8 ?
    H2A C2 H2B . . 107.7 ?
    N2 C3 C2 . . 112.96(17) ?
    N2 C3 H3A . . 109.0 ?
    C2 C3 H3A . . 109.0 ?
    N2 C3 H3B . . 109.0 ?
    C2 C3 H3B . . 109.0 ?
    H3A C3 H3B . . 107.8 ?
    N3 C4 C5 . . 112.45(18) ?
    N3 C4 H4A . . 109.1 ?
    C5 C4 H4A . . 109.1 ?
    N3 C4 H4B . . 109.1 ?
    C5 C4 H4B . . 109.1 ?
    H4A C4 H4B . . 107.8 ?
    C6 C5 C4 . . 111.3(2) ?
    C6 C5 H5A . . 109.4 ?
    C4 C5 H5A . . 109.4 ?
    C6 C5 H5B . . 109.4 ?
    C4 C5 H5B . . 109.4 ?
    H5A C5 H5B . . 108.0 ?
    N4 C6 C5 . . 111.91(19) ?
    N4 C6 H6A . . 109.2 ?
    C5 C6 H6A . . 109.2 ?
    N4 C6 H6B . . 109.2 ?
    C5 C6 H6B . . 109.2 ?
    H6A C6 H6B . . 107.9 ?
    N5 C7 C8 . . 111.9(2) ?
    N5 C7 H7A . . 109.2 ?
    C8 C7 H7A . . 109.2 ?
    N5 C7 H7B . . 109.2 ?
    C8 C7 H7B . . 109.2 ?
    H7A C7 H7B . . 107.9 ?
    C7 C8 H8A . . 109.5 ?
    C7 C8 H8B . . 109.5 ?
    H8A C8 H8B . . 109.5 ?
    C7 C8 H8C . . 109.5 ?
    H8A C8 H8C . . 109.5 ?
    H8B C8 H8C . . 109.5 ?
    C1 N1 Co1 . . 122.70(14) ?
    C1 N1 H1C . . 111.0(14) ?
    Co1 N1 H1C . . 102.2(13) ?
    C1 N1 H1D . . 106.7(15) ?
    Co1 N1 H1D . . 108.1(14) ?
    H1C N1 H1D . . 105(2) ?
    C3 N2 Co1 . . 124.93(14) ?
    C3 N2 H2C . . 108.5(15) ?
    Co1 N2 H2C . . 106.5(15) ?
    C3 N2 H2D . . 106.4(15) ?
    Co1 N2 H2D . . 105.9(16) ?
    H2C N2 H2D . . 102(2) ?
    C4 N3 Co1 . . 122.95(13) ?
    C4 N3 H3C . . 105.6(15) ?
    Co1 N3 H3C . . 109.9(15) ?
    C4 N3 H3D . . 105.5(14) ?
    Co1 N3 H3D . . 100.6(14) ?
    H3C N3 H3D . . 112(2) ?
    C6 N4 Co1 . . 120.95(14) ?
    C6 N4 H4D . . 105.3(16) ?
    Co1 N4 H4D . . 109.1(16) ?
    C6 N4 H4C . . 105.5(13) ?
    Co1 N4 H4C . . 107.6(13) ?
    H4D N4 H4C . . 108(2) ?
    C7 N5 Co1 . . 125.65(15) ?
    C7 N5 H5D . . 110.9(17) ?
    Co1 N5 H5D . . 100.9(16) ?
    C7 N5 H5C . . 109.0(16) ?
    Co1 N5 H5C . . 103.4(16) ?
    H5D N5 H5C . . 105(2) ?
    N4 Co1 N1 . . 176.20(8) ?
    N4 Co1 N3 . . 94.63(7) ?
    N1 Co1 N3 . . 88.27(8) ?
    N4 Co1 N2 . . 88.57(8) ?
    N1 Co1 N2 . . 93.94(7) ?
    N3 Co1 N2 . . 89.27(9) ?
    N4 Co1 N5 . . 88.27(8) ?
    N1 Co1 N5 . . 88.62(8) ?
    N3 Co1 N5 . . 173.98(9) ?
    N2 Co1 N5 . . 96.09(8) ?
    N4 Co1 Cl1 . . 90.49(7) ?
    N1 Co1 Cl1 . . 87.13(6) ?
    N3 Co1 Cl1 . . 88.21(7) ?
    N2 Co1 Cl1 . . 177.23(6) ?
    N5 Co1 Cl1 . . 86.49(6) ?
loop_
    _geom_torsion_atom_site_label_1
    _geom_torsion_atom_site_label_2
    _geom_torsion_atom_site_label_3
    _geom_torsion_atom_site_label_4
    _geom_torsion_site_symmetry_1
    _geom_torsion_site_symmetry_2
    _geom_torsion_site_symmetry_3
    _geom_torsion_site_symmetry_4
    _geom_torsion
    _geom_torsion_publ_flag
    N1 C1 C2 C3 . . . . 70.5(2) ?
    C1 C2 C3 N2 . . . . -64.4(2) ?
    N3 C4 C5 C6 . . . . -68.7(3) ?
    C4 C5 C6 N4 . . . . 73.7(3) ?
    C2 C1 N1 Co1 . . . . -48.3(2) ?
    C2 C3 N2 Co1 . . . . 37.7(2) ?
    C5 C4 N3 Co1 . . . . 43.3(3) ?
    C5 C6 N4 Co1 . . . . -51.5(3) ?
    C8 C7 N5 Co1 . . . . -175.91(15) ?
    C6 N4 Co1 N3 . . . . 23.7(2) ?
    C6 N4 Co1 N2 . . . . 112.81(19) ?
    C6 N4 Co1 N5 . . . . -151.1(2) ?
    C6 N4 Co1 Cl1 . . . . -64.58(19) ?
    C1 N1 Co1 N3 . . . . 109.69(17) ?
    C1 N1 Co1 N2 . . . . 20.54(17) ?
    C1 N1 Co1 N5 . . . . -75.46(17) ?
    C1 N1 Co1 Cl1 . . . . -162.02(16) ?
    C4 N3 Co1 N4 . . . . -20.0(2) ?
    C4 N3 Co1 N1 . . . . 157.5(2) ?
    C4 N3 Co1 N2 . . . . -108.52(19) ?
    C4 N3 Co1 Cl1 . . . . 70.34(19) ?
    C3 N2 Co1 N4 . . . . 161.39(17) ?
    C3 N2 Co1 N1 . . . . -15.75(17) ?
    C3 N2 Co1 N3 . . . . -103.96(17) ?
    C3 N2 Co1 N5 . . . . 73.28(17) ?
    C7 N5 Co1 N4 . . . . -89.73(19) ?
    C7 N5 Co1 N1 . . . . 92.47(19) ?
    C7 N5 Co1 N2 . . . . -1.35(19) ?
    C7 N5 Co1 Cl1 . . . . 179.67(18) ?
loop_
    _geom_hbond_atom_site_label_D
    _geom_hbond_atom_site_label_H
    _geom_hbond_atom_site_label_A
    _geom_hbond_site_symmetry_A
    _geom_hbond_distance_DH
    _geom_hbond_distance_HA
    _geom_hbond_distance_DA
    _geom_hbond_angle_DHA
    N2 H2D Cl2 1_565 0.84(2) 2.77(2) 3.5033(19) 145.6(18)
    N3 H3C Cl2 1_565 0.79(2) 2.49(2) 3.275(2) 168(2)
    N1 H1D Cl2 2_767 0.82(2) 2.52(2) 3.3278(19) 173.2(18)
    N3 H3D Cl2 2_767 0.87(2) 2.72(2) 3.472(2) 145.6(18)
    N4 H4C Cl3 2_666 0.88(2) 2.40(2) 3.261(2) 163.7(19)
    N5 H5D Cl3 2_666 0.82(2) 2.57(2) 3.329(2) 154(2)
