# Supplementary material for: cis-Chlorido(ethyl­amine)­bis­(propane-1,3-diamine)­cobalt(III) dichloride
Source: Acta Crystallogr Sect E Struct Rep Online. 2013 Feb 23;69(Pt 3):m170–1. doi: 10.1107/S1600536813004650 (PMC3588535; doi:10.1107/S1600536813004650)
Supplement: Supplementary file 2 [file e-69-0m170-Isup2.hkl]

# 
# h,k,l, Fc-squared, Fo-squared, sigma(Fo-squared) and status flag 
# 
data_I
_shelx_title ' ka 30 in P -1' 
_shelx_refln_list_code          4 
_shelx_F_calc_maximum      156.49 
_exptl_crystal_F_000       376.00 
_reflns_d_resolution_high  0.8412 
 
loop_ 
 _symmetry_equiv_pos_as_xyz 
 'x, y, z' 
 '-x, -y, -z' 
 
_cell_length_a     7.8847 
_cell_length_b     8.0627 
_cell_length_c    12.6526 
_cell_angle_alpha 102.780 
_cell_angle_beta   99.936 
_cell_angle_gamma  92.580 
 
_shelx_F_squared_multiplier     1.000 
 
loop_ 
 _refln_index_h 
 _refln_index_k 
 _refln_index_l 
 _refln_F_squared_calc 
 _refln_F_squared_meas 
 _refln_F_squared_sigma 
 _refln_observed_status 
   2   0   0      157.70      164.65      6.84 o 
   3   0   0       78.84       88.39      4.11 o 
   4   0   0        0.23        0.38      5.82 o 
   5   0   0     2803.79     2701.96     36.54 o 
   6   0   0      719.54      725.11     21.89 o 
   7   0   0     1149.65     1117.76     29.76 o 
   8   0   0      259.77      260.61     18.39 o 
   9   0   0       93.58      111.21     15.99 o 
  -9   1   0        0.79       -2.00      6.68 o 
  -8   1   0      410.46      418.29     20.93 o 
  -7   1   0      207.91      195.69     14.55 o 
  -6   1   0      354.81      332.48     16.13 o 
  -5   1   0        6.75        7.19      6.77 o 
  -4   1   0      847.20      830.92     18.88 o 
  -3   1   0      572.22      591.22     14.05 o 
  -2   1   0     2730.03     2673.56     26.19 o 
  -1   1   0      562.62      481.13      9.79 o 
   1   1   0     2401.94     2349.54     10.77 o 
   2   1   0        2.50        6.01      2.51 o 
   3   1   0        2.76        6.92      4.39 o 
   4   1   0      145.03      166.74      9.27 o 
   5   1   0      973.42      991.38     22.98 o 
   6   1   0      227.12      228.30     14.15 o 
   7   1   0       24.70       26.46      9.90 o 
   8   1   0        0.92        0.22     10.18 o 
   9   1   0       81.84       69.88     14.12 o 
  -9   2   0      177.82      184.43     17.56 o 
  -8   2   0       84.43       79.32      7.96 o 
  -7   2   0       62.98       61.26      7.92 o 
  -6   2   0      688.10      661.91     15.42 o 
  -5   2   0      289.27      289.92      8.84 o 
  -4   2   0     6239.38     6073.16     63.88 o 
  -3   2   0     1647.36     1695.31     15.87 o 
  -2   2   0     2999.85     3082.46     19.76 o 
  -1   2   0      108.02      120.99      4.17 o 
   0   2   0     2695.81     2684.89     12.20 o 
   1   2   0    16592.10    16030.96     36.38 o 
   2   2   0     8328.38     8401.54     65.12 o 
   3   2   0     1189.33     1153.59      9.07 o 
   4   2   0      704.12      704.97      8.83 o 
   5   2   0      115.37      123.40      6.21 o 
   6   2   0      378.91      402.59     17.97 o 
   7   2   0     1256.59     1214.39     31.72 o 
   8   2   0      238.87      262.78     18.86 o 
  -8   3   0        2.61        5.56      6.44 o 
  -7   3   0      291.95      288.82     11.20 o 
  -6   3   0     1056.48     1050.02     21.75 o 
  -5   3   0       71.52       88.15      7.03 o 
  -4   3   0      961.47      956.23     19.96 o 
  -3   3   0     1440.59     1609.59     18.31 o 
  -2   3   0      101.22      115.40      5.11 o 
  -1   3   0     1164.70     1170.02     16.90 o 
   0   3   0      207.13      211.56      4.11 o 
   1   3   0     3959.36     3904.83     34.66 o 
   2   3   0     4161.03     4231.41     38.90 o 
   3   3   0       41.72       35.94      4.31 o 
   4   3   0      197.11      193.22      8.13 o 
   5   3   0        2.84        3.27      2.57 o 
   6   3   0      305.57      298.15     15.71 o 
   7   3   0      416.18      437.32     20.54 o 
   8   3   0       11.64       12.46     11.92 o 
  -8   4   0      107.16       93.78     13.31 o 
  -7   4   0       12.99       11.97      7.10 o 
  -6   4   0      266.88      273.29     11.86 o 
  -5   4   0      413.07      414.66     13.52 o 
  -4   4   0     1352.04     1363.36     27.31 o 
  -3   4   0      464.63      452.85     25.48 o 
  -2   4   0     3840.50     3738.94     30.14 o 
  -1   4   0      461.38      491.33     11.43 o 
   0   4   0      960.60      959.95     16.98 o 
   1   4   0      447.31      456.25     16.24 o 
   2   4   0      628.73      565.46     11.06 o 
   3   4   0     5190.28     5014.63     50.48 o 
   4   4   0       97.97      104.89      7.33 o 
   5   4   0      109.98      109.34      7.82 o 
   6   4   0       90.20       88.60      8.70 o 
   7   4   0       14.47       17.32     11.00 o 
  -8   5   0       10.32       13.04     10.02 o 
  -7   5   0       39.47       52.74     10.23 o 
  -6   5   0      138.46      139.85     10.73 o 
  -5   5   0     1140.81     1176.37     23.07 o 
  -4   5   0      281.07      299.34     13.22 o 
  -3   5   0      620.48      642.70     16.66 o 
  -2   5   0      864.14      919.73     17.91 o 
  -1   5   0      503.43      497.02     13.17 o 
   0   5   0     1998.09     1900.79     22.38 o 
   1   5   0       52.10       54.94      7.75 o 
   2   5   0     1679.46     1606.50     20.21 o 
   3   5   0     2090.63     2107.48     24.36 o 
   4   5   0       47.77       53.84      6.54 o 
   5   5   0      178.43      176.02     10.11 o 
   6   5   0      475.48      435.53     15.26 o 
   7   5   0        1.21       -0.93     10.51 o 
  -7   6   0       15.96       14.97      8.70 o 
  -6   6   0        4.23        5.38     10.38 o 
  -5   6   0       26.54       26.21      9.75 o 
  -4   6   0       60.34       82.65     11.09 o 
  -3   6   0      335.02      324.55     25.13 o 
  -2   6   0        5.12       -1.48      9.14 o 
  -1   6   0     2079.40     2034.38     32.47 o 
   0   6   0       29.21       31.52      6.29 o 
   1   6   0      180.84      176.92      6.85 o 
   2   6   0        1.94        1.70      5.80 o 
   3   6   0        5.18        7.32      5.61 o 
   4   6   0     2102.18     2000.78     63.94 o 
   5   6   0      407.69      399.29     19.61 o 
   6   6   0       98.11       91.53      9.68 o 
  -6   7   0        8.80        7.45     11.04 o 
  -5   7   0        4.68        6.33     10.17 o 
  -4   7   0      677.82      721.83     29.49 o 
  -3   7   0     1314.09     1361.53     26.02 o 
  -2   7   0      295.54      294.29     17.05 o 
  -1   7   0      628.70      586.75     20.44 o 
   0   7   0      384.59      378.56     12.37 o 
   1   7   0      350.33      329.74     11.49 o 
   2   7   0      763.28      751.71     16.90 o 
   3   7   0       75.86       80.31      8.53 o 
   4   7   0     1661.53     1653.39     26.78 o 
   5   7   0      196.33      190.56     11.84 o 
  -5   8   0       19.26       12.23     10.43 o 
  -4   8   0       94.32      104.20     19.88 o 
  -3   8   0      128.64      156.58     16.96 o 
  -2   8   0        0.63        3.58     11.00 o 
  -1   8   0      151.89      148.84     10.49 o 
   0   8   0      414.12      375.26     13.40 o 
   1   8   0       44.11       40.05      7.61 o 
   2   8   0      346.95      336.24     15.60 o 
   3   8   0        2.30        0.90      7.00 o 
   4   8   0        0.03        0.29      7.15 o 
  -3   9   0       24.01       29.64     14.64 o 
  -2   9   0      846.01      870.81     54.54 o 
  -1   9   0       47.12       37.61      8.85 o 
   0   9   0      583.53      609.19     17.58 o 
   1   9   0      377.44      347.71     14.04 o 
  -2  -9   1      395.39      357.30     13.83 o 
  -1  -9   1     1109.83     1088.16     35.39 o 
   0  -9   1       37.56       37.14      8.24 o 
   1  -9   1       26.85       35.94      8.76 o 
   2  -9   1        0.65       -0.37     11.71 o 
   3  -9   1      125.99      140.02     16.03 o 
  -4  -8   1      231.57      229.08     12.33 o 
  -3  -8   1        6.00        1.70      7.02 o 
  -2  -8   1      341.81      351.91     10.28 o 
  -1  -8   1      480.67      494.79     14.24 o 
   0  -8   1       57.73       60.77      8.02 o 
   1  -8   1        4.17        4.50      7.18 o 
   2  -8   1        4.41        6.93     10.69 o 
   3  -8   1      206.98      172.32     13.64 o 
   4  -8   1      550.14      568.30     19.90 o 
   5  -8   1        0.20        5.85      9.53 o 
  -5  -7   1      501.52      536.63     17.10 o 
  -4  -7   1      121.88      114.93      9.37 o 
  -3  -7   1      153.31      140.97     14.49 o 
  -2  -7   1        3.81        7.88      5.95 o 
  -1  -7   1        1.58        0.73      5.28 o 
   0  -7   1     1872.51     1774.03     35.15 o 
   1  -7   1      200.71      194.76     13.66 o 
   2  -7   1      185.91      177.22     12.46 o 
   3  -7   1        7.27       14.63     12.30 o 
   4  -7   1        6.08        6.23      9.70 o 
   5  -7   1      421.75      460.32     18.05 o 
   6  -7   1       92.20       93.18     11.98 o 
  -6  -6   1      426.89      416.56     15.78 o 
  -5  -6   1      852.14      864.62     45.90 o 
  -4  -6   1        1.42        1.34      6.08 o 
  -3  -6   1      523.39      515.87     13.69 o 
  -2  -6   1      216.24      206.55      9.18 o 
  -1  -6   1      541.45      519.92      9.73 o 
   0  -6   1     2009.36     1947.95     21.69 o 
   1  -6   1      520.85      503.21     38.32 o 
   2  -6   1      199.28      208.71     12.03 o 
   3  -6   1        3.10        7.31      8.91 o 
   4  -6   1      146.84      153.50     19.95 o 
   5  -6   1     1095.45     1152.87     23.78 o 
   6  -6   1       21.65       37.26      8.87 o 
   7  -6   1      149.43      159.45     13.60 o 
  -7  -5   1      188.90      186.30     16.98 o 
  -6  -5   1       98.36      110.75      9.35 o 
  -5  -5   1       11.87       12.06      5.99 o 
  -4  -5   1      360.40      370.74     11.87 o 
  -3  -5   1       49.46       46.15      6.14 o 
  -2  -5   1      798.22      770.09     16.97 o 
  -1  -5   1       24.29       33.30      4.79 o 
   0  -5   1      302.94      317.32     11.09 o 
   1  -5   1     2088.80     2018.62     34.54 o 
   2  -5   1     1492.47     1466.32     21.72 o 
   3  -5   1       40.61       44.09      8.36 o 
   4  -5   1      162.43      166.70     11.04 o 
   5  -5   1      166.64      162.81     17.93 o 
   6  -5   1      146.89      139.08     10.60 o 
   7  -5   1      685.58      678.37     18.74 o 
   8  -5   1       21.19       16.79      6.82 o 
  -8  -4   1       25.51       23.67     11.15 o 
  -7  -4   1      823.38      836.73     28.38 o 
  -6  -4   1     2222.89     2167.40     39.29 o 
  -5  -4   1       61.73       66.51      6.90 o 
  -4  -4   1     1441.12     1404.84     19.56 o 
  -3  -4   1      770.94      784.37     24.23 o 
  -2  -4   1      235.97      229.15      7.34 o 
  -1  -4   1     2675.92     2610.13     26.74 o 
   0  -4   1       17.62       24.01      3.68 o 
   1  -4   1     3479.31     3599.13     29.50 o 
   2  -4   1     2064.19     2085.63     22.60 o 
   3  -4   1      365.17      370.83     11.46 o 
   4  -4   1       62.55       61.18      8.23 o 
   5  -4   1       15.37       15.07      6.84 o 
   6  -4   1     1229.89     1190.12     21.06 o 
   7  -4   1      556.82      542.67     15.88 o 
   8  -4   1       64.75       60.66     13.64 o 
  -8  -3   1      328.61      347.72     21.43 o 
  -7  -3   1      300.24      309.81     18.56 o 
  -6  -3   1      622.38      614.90     21.58 o 
  -5  -3   1       51.55       50.58      3.62 o 
  -4  -3   1        4.07        8.56      3.82 o 
  -3  -3   1      376.48      352.91      8.59 o 
  -2  -3   1     1516.52     1578.17     16.09 o 
  -1  -3   1     3886.73     3969.40     16.22 o 
   0  -3   1     1123.65     1183.23      9.42 o 
   1  -3   1       22.10       36.02      3.81 o 
   2  -3   1       82.97       79.15      3.59 o 
   3  -3   1     2186.77     2177.13     42.96 o 
   4  -3   1        3.30       36.97     19.18 o 
   5  -3   1       50.20       50.98      6.31 o 
   6  -3   1      918.87      883.07     16.96 o 
   7  -3   1        2.29        3.42      6.24 o 
   8  -3   1      276.83      257.78     11.60 o 
  -8  -2   1      364.66      364.45     19.92 o 
  -7  -2   1       17.56       18.30      9.66 o 
  -6  -2   1      299.42      302.33     15.68 o 
  -5  -2   1     4990.75     4873.67     38.21 o 
  -4  -2   1     1432.76     1419.21     14.47 o 
  -3  -2   1     3079.13     3043.74     15.09 o 
  -2  -2   1     3703.13     3697.43     30.17 o 
  -1  -2   1      135.94      155.11      2.77 o 
   0  -2   1      162.65      204.32      3.33 o 
   1  -2   1     1125.71     1224.73     10.07 o 
   2  -2   1     5104.22     5263.71     90.22 o 
   3  -2   1     9173.16     8933.20     88.21 o 
   4  -2   1        1.66        4.22      4.13 o 
   5  -2   1      204.83      197.26      6.62 o 
   6  -2   1        3.34        1.25      5.69 o 
   7  -2   1      141.25      143.26      8.45 o 
   8  -2   1      926.07      906.30     63.72 o 
   9  -2   1      109.61      103.94      9.30 o 
  -9  -1   1       10.37       15.68     11.58 o 
  -8  -1   1       18.85       19.93     10.82 o 
  -7  -1   1      301.21      297.72     17.01 o 
  -6  -1   1       34.45       30.52      7.95 o 
  -5  -1   1     4996.43     4771.03     48.32 o 
  -4  -1   1      253.86      233.72     17.09 o 
  -3  -1   1        3.12        7.44      2.14 o 
  -2  -1   1     1098.00     1205.44      7.19 o 
  -1  -1   1     1020.99     1022.77      8.22 o 
   0  -1   1     4415.27     4212.40     79.62 o 
   1  -1   1     4489.63     4351.08     17.67 o 
   2  -1   1     2775.46     3054.42    105.48 o 
   3  -1   1      389.10      393.69      7.85 o 
   4  -1   1      226.33      230.57     10.24 o 
   5  -1   1      326.45      317.56     13.92 o 
   6  -1   1      105.56      131.36     11.87 o 
   7  -1   1      396.91      369.28     18.07 o 
   8  -1   1      121.93      118.30     12.98 o 
   9  -1   1       37.00       47.45     11.09 o 
  -9   0   1      606.52      601.67     26.56 o 
  -8   0   1      519.65      489.27     22.92 o 
  -7   0   1      325.57      307.18     17.45 o 
  -6   0   1      567.01      555.56     19.30 o 
  -5   0   1      359.69      361.21     14.78 o 
  -4   0   1     1042.41     1028.05     16.53 o 
  -3   0   1     7050.63     7294.93     56.73 o 
  -2   0   1      166.17      167.99      4.99 o 
  -1   0   1     8083.67     7331.02     28.32 o 
   1   0   1     4482.23     4167.60     28.89 o 
   2   0   1     2870.74     3050.67     67.19 o 
   3   0   1      100.19      100.89      6.53 o 
   4   0   1     4148.98     4128.92     39.24 o 
   5   0   1     1136.58     1173.68     24.53 o 
   6   0   1       64.26       69.17      9.24 o 
   7   0   1       51.95       54.55      9.53 o 
   8   0   1        0.00        2.79     10.50 o 
   9   0   1      299.38      321.41     20.80 o 
  -9   1   1     1645.17     1653.45     42.11 o 
  -8   1   1      303.19      294.00     17.84 o 
  -7   1   1        0.09       -2.58      8.54 o 
  -6   1   1       18.77       19.86      6.34 o 
  -5   1   1       53.36       46.97      8.27 o 
  -4   1   1     4489.87     4132.23     41.02 o 
  -3   1   1     3982.02     3998.00     25.98 o 
  -2   1   1     3101.54     3081.07     58.50 o 
  -1   1   1     4383.04     4153.36     13.58 o 
   0   1   1     3027.44     2929.73      7.05 o 
   1   1   1        5.77        5.99      1.45 o 
   2   1   1     3455.41     3600.62     16.17 o 
   3   1   1     1112.16     1048.69     17.87 o 
   4   1   1     1258.61     1231.17     22.39 o 
   5   1   1      363.65      388.46     15.27 o 
   6   1   1      134.44      146.55     12.53 o 
   7   1   1       18.17       15.58      9.63 o 
   8   1   1       60.09       56.39     11.05 o 
  -9   2   1        0.37       -0.10     10.44 o 
  -8   2   1      308.30      289.50     32.41 o 
  -7   2   1      673.70      666.06     43.82 o 
  -6   2   1      118.02      125.28      7.43 o 
  -5   2   1      368.57      376.35      9.41 o 
  -4   2   1      735.66      752.75     11.69 o 
  -3   2   1     2862.72     2843.83     29.54 o 
  -2   2   1    10250.80    10615.76    178.77 o 
  -1   2   1     1792.81     1967.83     40.61 o 
   0   2   1      442.67      513.48      8.84 o 
   1   2   1     1218.98     1247.42      7.98 o 
   2   2   1     1489.00     1585.61     12.36 o 
   3   2   1     1266.55     1361.77     18.58 o 
   4   2   1      775.92      770.97     18.78 o 
   5   2   1     1702.24     1694.49     30.83 o 
   6   2   1      651.36      676.51     22.56 o 
   7   2   1       59.25       41.70      9.42 o 
   8   2   1        1.73        0.19      8.95 o 
  -9   3   1      361.71      340.22     20.77 o 
  -8   3   1      830.25      817.10     28.77 o 
  -7   3   1     1055.93     1030.19     18.36 o 
  -6   3   1       30.08       33.21      7.00 o 
  -5   3   1      420.80      413.04     11.94 o 
  -4   3   1      318.89      298.25      9.99 o 
  -3   3   1      863.31      855.23     14.42 o 
  -2   3   1     9783.36     9664.18    170.35 o 
  -1   3   1       67.22       72.13      3.39 o 
   0   3   1     1661.04     1757.77     32.62 o 
   1   3   1     3670.79     3858.89     26.57 o 
   2   3   1       70.16       77.94      5.04 o 
   3   3   1     3118.26     3098.77     25.37 o 
   4   3   1       31.49       24.97      1.66 o 
   5   3   1     1239.80     1209.84     19.94 o 
   6   3   1       64.71       69.84     10.66 o 
   7   3   1        0.24       -0.30     10.17 o 
   8   3   1       34.50       34.29     11.62 o 
  -8   4   1        3.00       -3.25     10.64 o 
  -7   4   1      259.46      229.68     11.43 o 
  -6   4   1      510.57      504.27     14.90 o 
  -5   4   1       58.23       63.54     11.96 o 
  -4   4   1      126.73      146.58     10.08 o 
  -3   4   1       47.01       53.79      8.55 o 
  -2   4   1      435.82      411.15     17.48 o 
  -1   4   1     2518.95     2561.67     30.49 o 
   0   4   1     2097.99     2056.92     15.31 o 
   1   4   1      590.66      555.11     11.49 o 
   2   4   1     1067.05     1078.21     15.49 o 
   3   4   1      280.97      281.73     17.45 o 
   4   4   1       37.49       28.85      5.43 o 
   5   4   1      175.29      174.67      9.55 o 
   6   4   1      232.08      237.35     16.13 o 
   7   4   1      753.46      789.54     28.65 o 
  -8   5   1      388.07      396.93     22.71 o 
  -7   5   1      124.73      131.53     11.46 o 
  -6   5   1     2489.20     2444.98     49.88 o 
  -5   5   1      125.01      139.73     11.47 o 
  -4   5   1       88.50      112.41     15.37 o 
  -3   5   1      174.75      154.65     11.60 o 
  -2   5   1       56.72       50.54      8.93 o 
  -1   5   1     7696.99     7395.11     57.63 o 
   0   5   1     2264.75     2185.93     49.32 o 
   1   5   1      400.04      406.02     13.19 o 
   2   5   1      374.12      359.31     10.89 o 
   3   5   1       14.74       23.69      7.24 o 
   4   5   1      800.19      795.49     18.77 o 
   5   5   1     1026.96     1026.76     40.03 o 
   6   5   1      351.92      354.60     14.15 o 
   7   5   1      511.64      517.65     24.91 o 
  -7   6   1       11.39       25.54     11.60 o 
  -6   6   1      137.29      123.67     12.18 o 
  -5   6   1      135.71      135.31     12.39 o 
  -4   6   1      154.82      147.35     13.30 o 
  -3   6   1      155.30      172.95     13.16 o 
  -2   6   1       58.86       80.09     12.98 o 
  -1   6   1      503.48      477.38     18.37 o 
   0   6   1      181.01      176.88      8.83 o 
   1   6   1      223.14      228.48      8.02 o 
   2   6   1        0.95       -2.55      5.97 o 
   3   6   1      468.42      471.79     13.59 o 
   4   6   1      142.84      139.78      9.76 o 
   5   6   1      195.50      186.06     10.95 o 
   6   6   1        7.05       -3.32      8.02 o 
  -6   7   1      208.06      220.66     14.43 o 
  -5   7   1     1168.69     1207.48     36.41 o 
  -4   7   1      866.48      935.53     22.63 o 
  -3   7   1       39.87       37.61     12.88 o 
  -2   7   1      106.42      100.25     13.21 o 
  -1   7   1      156.33      157.31      9.73 o 
   0   7   1      736.56      726.90     30.50 o 
   1   7   1     2924.52     2798.79     30.49 o 
   2   7   1       55.64       61.78      7.47 o 
   3   7   1      745.03      721.88     25.93 o 
   4   7   1      245.39      223.64     11.82 o 
   5   7   1       62.85       69.70      8.66 o 
  -5   8   1      332.57      322.36     21.58 o 
  -4   8   1      128.53      137.59     17.09 o 
  -3   8   1       51.27       65.21     15.08 o 
  -2   8   1       11.33       10.71     12.26 o 
  -1   8   1       28.65       31.92      7.54 o 
   0   8   1      216.14      224.55     20.57 o 
   1   8   1      687.97      622.27     37.78 o 
   2   8   1       23.83       19.74      5.75 o 
   3   8   1        7.79        8.01      7.95 o 
  -2   9   1       33.48       32.93      9.02 o 
  -1   9   1      130.41      146.75     11.71 o 
   0   9   1       88.22       87.36     19.22 o 
  -2  -9   2       29.34       36.17      7.18 o 
  -1  -9   2       66.84       80.13      8.66 o 
   0  -9   2       44.75       45.08      8.45 o 
   1  -9   2       24.58       23.42      7.91 o 
   2  -9   2       16.82       10.13     11.15 o 
   3  -9   2      420.53      462.20     18.56 o 
  -4  -8   2       27.34       28.95      7.98 o 
  -3  -8   2      611.10      610.34     16.69 o 
  -2  -8   2       40.62       40.32      5.51 o 
  -1  -8   2        9.88        8.00      6.01 o 
   0  -8   2      501.39      506.05     14.11 o 
   1  -8   2        3.22       -0.34      9.55 o 
   2  -8   2      493.86      522.80     20.26 o 
   3  -8   2      546.27      574.44     18.72 o 
   4  -8   2        2.03        2.25      9.57 o 
   5  -8   2       37.39       41.30     10.91 o 
  -5  -7   2      294.45      280.87     12.82 o 
  -4  -7   2      253.98      246.57     19.06 o 
  -3  -7   2      133.04      144.14     15.44 o 
  -2  -7   2      138.09      138.18      8.03 o 
  -1  -7   2        1.28        5.16      5.69 o 
   0  -7   2      177.79      181.45      8.79 o 
   1  -7   2       41.43       43.83     18.89 o 
   2  -7   2       18.70       20.72      8.96 o 
   3  -7   2        6.54        8.11      8.66 o 
   4  -7   2      818.98      794.34     20.73 o 
   5  -7   2       44.35       50.04     10.39 o 
   6  -7   2        1.80        3.07      8.00 o 
  -6  -6   2      248.80      245.86     12.37 o 
  -5  -6   2        9.64        9.98      6.11 o 
  -4  -6   2     1406.09     1410.91     22.16 o 
  -3  -6   2      710.45      713.31      7.81 o 
  -2  -6   2      766.48      737.91     14.28 o 
  -1  -6   2      153.26      147.70      5.91 o 
   0  -6   2       47.90       41.73     14.43 o 
   1  -6   2      795.90      762.49     16.59 o 
   2  -6   2     1385.17     1372.10     35.80 o 
   3  -6   2       55.41       59.68     11.70 o 
   4  -6   2     1299.66     1256.18     23.55 o 
   5  -6   2        1.26       12.91     11.06 o 
   6  -6   2       23.85       28.75      9.02 o 
   7  -6   2      229.89      237.11     13.83 o 
  -7  -5   2        2.17       -0.75      6.57 o 
  -6  -5   2       95.91       94.83      8.87 o 
  -5  -5   2        5.18       10.49      5.55 o 
  -4  -5   2      843.10      832.92     16.46 o 
  -3  -5   2      387.54      403.39      9.31 o 
  -2  -5   2       24.81       47.06     10.81 o 
  -1  -5   2      313.55      305.78      8.27 o 
   0  -5   2      289.79      268.93      5.99 o 
   1  -5   2       99.33       97.31      4.44 o 
   2  -5   2      259.97      270.82     10.76 o 
   3  -5   2      239.97      254.94     28.69 o 
   4  -5   2       19.01       20.99      8.14 o 
   5  -5   2      287.34      276.60     12.35 o 
   6  -5   2      282.97      299.12     12.95 o 
   7  -5   2       54.00       57.00      9.05 o 
   8  -5   2       23.77       14.18      8.62 o 
  -8  -4   2      564.55      582.26     25.84 o 
  -7  -4   2     1263.96     1272.73     34.09 o 
  -6  -4   2      124.98      134.72      8.84 o 
  -5  -4   2       44.64       36.85      5.81 o 
  -4  -4   2       31.67       36.13      8.54 o 
  -3  -4   2     1399.06     1407.73     21.54 o 
  -2  -4   2     7287.44     7163.79    111.58 o 
  -1  -4   2      142.22      156.39      4.04 o 
   0  -4   2      572.26      551.23      6.86 o 
   1  -4   2        3.95        8.33      2.02 o 
   2  -4   2        3.35        4.39      3.33 o 
   3  -4   2     1449.43     1441.88     54.10 o 
   4  -4   2      413.60      384.00     21.04 o 
   5  -4   2     1697.98     1550.63     22.43 o 
   6  -4   2      705.88      711.39     16.48 o 
   7  -4   2       40.44       39.58      7.82 o 
   8  -4   2       37.69       55.15     15.94 o 
  -8  -3   2      194.27      211.72     17.42 o 
  -7  -3   2      580.63      551.61     22.58 o 
  -6  -3   2       22.74       18.38      8.79 o 
  -5  -3   2      112.07      115.68      7.30 o 
  -4  -3   2      834.97      795.59     13.72 o 
  -3  -3   2     1422.23     1378.35     16.63 o 
  -2  -3   2     4453.90     4526.74     23.65 o 
  -1  -3   2      195.85      228.65      3.70 o 
   0  -3   2      199.71      192.22      3.47 o 
   1  -3   2     1773.19     1870.85     13.53 o 
   2  -3   2       17.90       34.34      7.68 o 
   3  -3   2     2511.10     2427.78     21.28 o 
   4  -3   2        2.77        5.87      4.47 o 
   5  -3   2      170.85      165.19      8.53 o 
   6  -3   2       15.32       15.77      5.96 o 
   7  -3   2       91.40       99.17      8.91 o 
   8  -3   2       50.70       57.38      8.14 o 
  -9  -2   2      112.41      101.88     13.68 o 
  -8  -2   2      383.06      397.91     21.06 o 
  -7  -2   2        5.49        0.87      8.78 o 
  -6  -2   2     2809.85     2625.87     40.34 o 
  -5  -2   2       61.87       65.74      8.76 o 
  -4  -2   2     1832.40     1817.08     14.16 o 
  -3  -2   2        6.00        8.48      1.69 o 
  -2  -2   2        0.53        2.26      1.34 o 
  -1  -2   2     5592.02     5815.76     26.85 o 
   0  -2   2     5672.02     5916.85     43.64 o 
   1  -2   2        5.51        4.64      2.09 o 
   2  -2   2      219.49      218.68      4.70 o 
   3  -2   2       31.04       27.08      4.13 o 
   4  -2   2      726.71      718.26     21.41 o 
   5  -2   2      426.37      426.15     19.05 o 
   6  -2   2      244.60      239.88     18.79 o 
   7  -2   2     1424.17     1354.98     21.81 o 
   8  -2   2       22.55       29.08     10.73 o 
  -9  -1   2      239.11      206.91     17.69 o 
  -8  -1   2      653.17      627.79     25.54 o 
  -7  -1   2      115.81      117.55     12.64 o 
  -6  -1   2     3676.78     3464.42     46.42 o 
  -5  -1   2      266.97      252.02     13.20 o 
  -4  -1   2      424.49      411.04     13.62 o 
  -3  -1   2      830.03      852.87      9.39 o 
  -2  -1   2      234.38      256.61      3.38 o 
  -1  -1   2     1902.88     2188.21     12.74 o 
   0  -1   2     1817.01     1790.40     17.94 o 
   1  -1   2     2511.41     2517.26      9.55 o 
   2  -1   2     1729.68     1711.60     41.46 o 
   3  -1   2       32.03       28.80      4.78 o 
   4  -1   2     3179.50     3068.91     33.81 o 
   5  -1   2      417.36      387.01     14.67 o 
   6  -1   2      211.46      202.33     12.87 o 
   7  -1   2      137.08      138.09     13.27 o 
   8  -1   2      117.28      108.50     13.27 o 
  -9   0   2       99.85      115.77     15.67 o 
  -8   0   2      763.46      711.67     26.32 o 
  -7   0   2      323.39      290.48     16.94 o 
  -6   0   2       23.89       16.81      8.46 o 
  -5   0   2     1491.45     1397.03     26.71 o 
  -4   0   2     2657.30     2642.26     32.05 o 
  -3   0   2      757.31      765.01      7.26 o 
  -2   0   2     2017.30     2119.26     10.19 o 
  -1   0   2        1.16        1.12      1.51 o 
   0   0   2     3825.34     3600.31     11.51 o 
   1   0   2     6954.74     6997.66     74.73 o 
   2   0   2      660.04      682.69     18.90 o 
   3   0   2        7.65        5.89      4.23 o 
   4   0   2        2.75        0.01      4.86 o 
   5   0   2      143.45      135.31      9.81 o 
   6   0   2      902.58      873.71     24.00 o 
   7   0   2       46.15       48.00     10.87 o 
   8   0   2      556.91      623.88     25.84 o 
  -9   1   2       48.32       43.32     13.81 o 
  -8   1   2      379.56      323.26     20.58 o 
  -7   1   2     2059.78     1953.24     27.33 o 
  -6   1   2      288.00      288.58     15.32 o 
  -5   1   2     2355.02     2211.67     34.18 o 
  -4   1   2     2148.42     2059.60     15.90 o 
  -3   1   2      787.68      774.59     16.70 o 
  -2   1   2     2727.84     2788.14     43.45 o 
  -1   1   2        1.20        3.76      2.30 o 
   0   1   2     2978.22     3299.37     16.96 o 
   1   1   2     4401.54     4653.34     26.89 o 
   2   1   2      672.23      704.56     12.76 o 
   3   1   2        1.73        2.72      4.56 o 
   4   1   2      603.91      645.74     17.03 o 
   5   1   2      391.28      409.74     15.72 o 
   6   1   2     1821.83     1868.67     35.10 o 
   7   1   2       47.07       41.80     10.53 o 
   8   1   2      163.03      140.11     14.58 o 
  -9   2   2      131.30      102.53     14.71 o 
  -8   2   2       34.52       34.90      7.15 o 
  -7   2   2      875.62      840.93     15.19 o 
  -6   2   2      119.52      124.27      9.35 o 
  -5   2   2       16.80       23.94      4.65 o 
  -4   2   2      410.79      410.26      9.10 o 
  -3   2   2     1883.68     2011.39     21.05 o 
  -2   2   2      729.17      722.21     26.11 o 
  -1   2   2      248.94      251.20      4.67 o 
   0   2   2     1245.59     1350.39     12.44 o 
   1   2   2       37.44       49.99      2.33 o 
   2   2   2     4464.92     4449.39     53.86 o 
   3   2   2     1034.12      974.46     13.97 o 
   4   2   2      310.53      308.55     13.00 o 
   5   2   2       10.71       10.82      7.22 o 
   6   2   2        4.59        6.26      7.50 o 
   7   2   2       17.71       18.68      9.78 o 
   8   2   2       87.98       75.03     14.21 o 
  -9   3   2       31.16       26.42     13.49 o 
  -8   3   2      172.85      173.69     16.62 o 
  -7   3   2       74.54       72.00      8.11 o 
  -6   3   2     1612.78     1674.81     21.58 o 
  -5   3   2     1532.77     1509.37     19.86 o 
  -4   3   2     2236.23     2202.00     22.93 o 
  -3   3   2     3590.21     3705.45     28.16 o 
  -2   3   2       60.30       67.35      6.68 o 
  -1   3   2      141.78      141.55      6.31 o 
   0   3   2      711.65      726.00      8.95 o 
   1   3   2     1023.95     1056.40     21.75 o 
   2   3   2     8892.64     8461.63     38.90 o 
   3   3   2      906.43      943.97     14.81 o 
   4   3   2      206.21      187.91      5.94 o 
   5   3   2        2.38        4.36      6.90 o 
   6   3   2       44.42       53.33     11.13 o 
   7   3   2      927.10      949.85     30.08 o 
   8   3   2      121.97      138.79     14.68 o 
  -8   4   2        0.98        1.59     11.36 o 
  -7   4   2      128.97      145.14     15.43 o 
  -6   4   2     1614.35     1605.97     25.42 o 
  -5   4   2      841.31      874.63     18.36 o 
  -4   4   2      112.53      121.24     12.14 o 
  -3   4   2        1.97        3.78      7.25 o 
  -2   4   2      149.56      134.29     11.40 o 
  -1   4   2        0.16        3.39      4.09 o 
   0   4   2     2970.44     2886.73     18.84 o 
   1   4   2      342.61      345.93      5.54 o 
   2   4   2        3.10        0.36      4.47 o 
   3   4   2      219.07      226.05      8.79 o 
   4   4   2      521.17      491.16     20.64 o 
   5   4   2       16.31       13.86      6.09 o 
   6   4   2        0.71        2.64      9.20 o 
   7   4   2      201.77      196.12     16.62 o 
  -8   5   2        1.35        4.60     10.76 o 
  -7   5   2      473.89      475.21     22.90 o 
  -6   5   2       49.43       44.04      9.88 o 
  -5   5   2      327.50      335.86     17.90 o 
  -4   5   2     1920.72     1918.00     26.75 o 
  -3   5   2       28.99       21.82     12.46 o 
  -2   5   2     3240.88     3319.13     42.70 o 
  -1   5   2     1131.09     1201.80     25.12 o 
   0   5   2      156.95      157.25      5.79 o 
   1   5   2      266.11      270.40      7.14 o 
   2   5   2      182.28      176.27      8.77 o 
   3   5   2     1299.22     1325.10     20.51 o 
   4   5   2     1336.89     1373.75     22.51 o 
   5   5   2      175.01      165.91     10.37 o 
   6   5   2      147.92      139.80     14.36 o 
  -7   6   2        0.77       -1.32     14.22 o 
  -6   6   2       48.39       60.65     12.29 o 
  -5   6   2      395.20      377.94     15.51 o 
  -4   6   2     1793.71     1853.02     50.98 o 
  -3   6   2        3.37        5.43     12.92 o 
  -2   6   2      579.20      555.16     21.47 o 
  -1   6   2       54.30       64.06      9.35 o 
   0   6   2      168.09      175.86      9.74 o 
   1   6   2      385.49      388.03     14.84 o 
   2   6   2       22.00       16.80      6.00 o 
   3   6   2      405.51      413.96     17.09 o 
   4   6   2      305.77      296.52     12.31 o 
   5   6   2       57.53       44.73      7.97 o 
  -6   7   2      235.78      224.05     19.33 o 
  -5   7   2        0.57       11.60     13.25 o 
  -4   7   2      253.24      243.74     19.34 o 
  -3   7   2     1048.23     1103.79     32.72 o 
  -2   7   2      443.44      424.91     20.56 o 
  -1   7   2      208.89      196.55     11.48 o 
   0   7   2      693.36      710.52     31.55 o 
   1   7   2        2.06        2.98      6.73 o 
   2   7   2      180.07      193.55     10.53 o 
   3   7   2      304.04      314.28     13.13 o 
   4   7   2      174.04      164.25     12.73 o 
  -5   8   2      123.67       87.93     17.12 o 
  -4   8   2       34.88       38.57     14.06 o 
  -3   8   2      889.97      927.58     32.44 o 
  -2   8   2      122.56      120.34     10.31 o 
  -1   8   2      353.66      357.77     14.11 o 
   0   8   2      185.41      203.36     11.22 o 
   1   8   2       48.50       44.65      7.98 o 
   2   8   2      242.83      229.10      9.75 o 
   3   8   2      150.95      149.31     11.28 o 
  -2  -9   3       66.03       57.45     13.06 o 
  -1  -9   3      208.45      226.17     18.27 o 
   0  -9   3       48.91       55.43     13.49 o 
   1  -9   3        2.54        4.72     10.69 o 
   2  -9   3       19.52       -8.72     25.99 o 
   3  -9   3      121.32      100.26     27.70 o 
  -4  -8   3      281.11      273.00     25.65 o 
  -3  -8   3      298.57      283.02     11.93 o 
  -2  -8   3       16.51       17.46      4.73 o 
  -1  -8   3     1110.84     1103.14     18.98 o 
   0  -8   3      170.58      154.35      9.12 o 
   1  -8   3      286.20      310.08     13.69 o 
   2  -8   3       23.06       30.66      8.75 o 
   3  -8   3        1.81        6.37      8.93 o 
   4  -8   3     1020.14      995.44     23.95 o 
   5  -8   3      706.55      765.75     29.73 o 
  -6  -7   3        6.10        2.77      6.66 o 
  -5  -7   3        8.53        9.76      6.31 o 
  -4  -7   3        1.17        1.22      6.03 o 
  -3  -7   3      294.13      301.54     10.89 o 
  -2  -7   3      200.45      173.38      6.43 o 
  -1  -7   3      394.16      366.32     11.96 o 
   0  -7   3        8.20       15.60      6.16 o 
   1  -7   3       85.93       80.04      9.26 o 
   2  -7   3       33.53       46.38      8.39 o 
   3  -7   3        2.33        4.96      7.71 o 
   4  -7   3      313.60      305.12     27.23 o 
   5  -7   3      215.95      215.48     12.97 o 
   6  -7   3        1.85        6.33     10.93 o 
  -6  -6   3      139.59      140.85     10.43 o 
  -5  -6   3      993.78     1003.46     20.18 o 
  -4  -6   3      326.71      326.76     11.52 o 
  -3  -6   3        3.40        8.00      3.15 o 
  -2  -6   3       48.67       40.72      5.44 o 
  -1  -6   3       13.32       18.32      3.47 o 
   0  -6   3     1034.17      995.83     16.77 o 
   1  -6   3     3174.84     3120.58     30.04 o 
   2  -6   3      157.71      186.26     10.45 o 
   3  -6   3       93.97       97.43      9.25 o 
   4  -6   3       16.66       18.23      8.14 o 
   5  -6   3      316.34      348.09     18.82 o 
   6  -6   3     1481.02     1475.14     26.45 o 
   7  -6   3       17.49       24.80      8.50 o 
  -7  -5   3      784.60      810.81     33.31 o 
  -6  -5   3      139.67      143.08      9.41 o 
  -5  -5   3      290.55      289.37     10.99 o 
  -4  -5   3      334.81      346.44     12.28 o 
  -3  -5   3      109.82      108.64      4.57 o 
  -2  -5   3     1093.49     1028.46     14.32 o 
  -1  -5   3      133.23      124.43      3.47 o 
   0  -5   3     2659.58     2597.72     19.63 o 
   1  -5   3      390.26      369.86      7.77 o 
   2  -5   3        0.25        3.52      5.86 o 
   3  -5   3       42.54       60.85      7.98 o 
   4  -5   3        1.33       12.20     11.59 o 
   5  -5   3      242.75      218.01     10.95 o 
   6  -5   3     1304.09     1233.69     26.40 o 
   7  -5   3       35.11       31.40      8.04 o 
  -8  -4   3       25.72       20.78     11.39 o 
  -7  -4   3      117.14      112.25     13.27 o 
  -6  -4   3       94.85       86.99      7.69 o 
  -5  -4   3      705.15      702.84     15.25 o 
  -4  -4   3      215.48      222.30      7.61 o 
  -3  -4   3     1067.22     1055.62     13.15 o 
  -2  -4   3       13.20       11.13      2.44 o 
  -1  -4   3      651.43      663.64      6.62 o 
   0  -4   3       29.55       30.96      2.17 o 
   1  -4   3        6.46        7.96      1.70 o 
   2  -4   3     2975.11     2776.97     45.80 o 
   3  -4   3      217.25      244.75      8.91 o 
   4  -4   3      204.64      191.51     10.45 o 
   5  -4   3      287.56      287.59     10.92 o 
   6  -4   3       24.07       37.40      8.08 o 
   7  -4   3      755.32      784.12     18.40 o 
   8  -4   3      253.66      238.63     12.25 o 
  -8  -3   3       55.20       65.95     13.33 o 
  -7  -3   3       22.38       13.99      8.80 o 
  -6  -3   3      716.93      695.08     21.97 o 
  -5  -3   3     1436.85     1416.86     20.34 o 
  -4  -3   3     1637.70     1722.53     40.97 o 
  -3  -3   3      792.26      796.85      7.75 o 
  -2  -3   3      214.73      234.59      5.94 o 
  -1  -3   3      867.81      832.23      6.09 o 
   0  -3   3      269.15      295.61      3.41 o 
   1  -3   3     1952.78     1958.97     14.97 o 
   2  -3   3     3965.78     4009.08     57.02 o 
   3  -3   3      178.63      168.05      8.69 o 
   4  -3   3       31.48       42.10      4.23 o 
   5  -3   3       38.72       41.38      7.28 o 
   6  -3   3      170.67      148.36      8.71 o 
   7  -3   3     1487.79     1516.32    104.84 o 
   8  -3   3      217.04      207.13     11.34 o 
  -9  -2   3      251.56      247.96     18.95 o 
  -8  -2   3       27.88       29.30     11.26 o 
  -7  -2   3       40.38       36.49      9.14 o 
  -6  -2   3      589.13      542.94     19.44 o 
  -5  -2   3      841.13      833.51     20.92 o 
  -4  -2   3      881.79      867.75     15.84 o 
  -3  -2   3      230.25      228.96      4.12 o 
  -2  -2   3      389.98      418.06      4.08 o 
  -1  -2   3       37.37       38.32      2.08 o 
   0  -2   3       23.78       25.28      4.87 o 
   1  -2   3        4.14        4.74      1.34 o 
   2  -2   3      369.31      378.93      9.75 o 
   3  -2   3     1921.78     1875.06     17.27 o 
   4  -2   3     1366.39     1373.98     17.02 o 
   5  -2   3       28.98       17.28      5.40 o 
   6  -2   3        1.12       -1.12      5.86 o 
   7  -2   3       23.83       22.42      6.78 o 
   8  -2   3      421.73      392.49     44.82 o 
  -9  -1   3      634.30      632.17     27.55 o 
  -8  -1   3       46.97       38.59     10.31 o 
  -7  -1   3      305.22      285.77     16.77 o 
  -6  -1   3       39.79       36.38      9.10 o 
  -5  -1   3     1987.09     1911.29     31.06 o 
  -4  -1   3     3634.91     3450.82     36.30 o 
  -3  -1   3        1.90        1.55      1.53 o 
  -2  -1   3     5197.37     5410.02     17.92 o 
  -1  -1   3       84.82       89.58      2.19 o 
   0  -1   3        7.19       11.12      1.43 o 
   1  -1   3     1725.87     1865.30     12.53 o 
   2  -1   3       34.51       49.88     10.88 o 
   3  -1   3     3335.28     3162.45     29.07 o 
   4  -1   3      307.73      289.28     11.34 o 
   5  -1   3       45.97       48.00      7.93 o 
   6  -1   3      244.26      222.08     13.80 o 
   7  -1   3      159.63      169.16     14.26 o 
   8  -1   3      868.97      930.97     30.37 o 
  -9   0   3      205.29      205.64     18.61 o 
  -8   0   3       38.42       28.60     11.54 o 
  -7   0   3       40.95       49.30     10.78 o 
  -6   0   3      430.05      409.14     17.59 o 
  -5   0   3      869.00      797.22     20.59 o 
  -4   0   3     1271.72     1203.71     22.56 o 
  -3   0   3      731.45      805.21     15.02 o 
  -2   0   3     2421.86     2569.35     21.35 o 
  -1   0   3      210.56      189.45      2.95 o 
   0   0   3       83.17       77.66      2.72 o 
   1   0   3       20.21       17.88      1.93 o 
   2   0   3     3071.54     3060.48     17.76 o 
   3   0   3       50.38       65.60      5.97 o 
   4   0   3      162.26      142.82      8.88 o 
   5   0   3     2472.58     2443.84     35.37 o 
   6   0   3        4.48        4.48      7.62 o 
   7   0   3       39.74       36.04      9.00 o 
   8   0   3       67.98       71.83     13.27 o 
  -9   1   3      336.28      341.03     21.90 o 
  -8   1   3     1987.74     1909.59     41.70 o 
  -7   1   3       85.94       73.65      7.96 o 
  -6   1   3      227.12      203.74      7.12 o 
  -5   1   3      529.93      506.07      8.54 o 
  -4   1   3      406.59      397.51      6.33 o 
  -3   1   3     5627.51     5300.80     43.91 o 
  -2   1   3     4336.59     4503.67     98.87 o 
  -1   1   3     5302.01     5592.54     55.95 o 
   0   1   3      127.11      119.81      2.12 o 
   1   1   3       20.70       23.78      1.69 o 
   2   1   3      446.29      468.05      8.01 o 
   3   1   3     1397.70     1409.61     22.04 o 
   4   1   3      749.16      763.31     18.99 o 
   5   1   3     3226.71     3200.05     41.96 o 
   6   1   3       19.65       21.90      8.65 o 
   7   1   3       37.60       48.07     10.26 o 
   8   1   3      168.11      181.74     16.70 o 
  -9   2   3       62.28       52.22     13.65 o 
  -8   2   3      784.76      777.32     27.89 o 
  -7   2   3       15.90       19.48      7.19 o 
  -6   2   3      338.80      338.58      9.30 o 
  -5   2   3      511.10      487.50     13.44 o 
  -4   2   3      184.46      216.31     15.53 o 
  -3   2   3     5125.51     5144.50     25.28 o 
  -2   2   3      102.87      116.79      4.60 o 
  -1   2   3      257.12      256.63      5.43 o 
   0   2   3     2485.10     2593.60     24.83 o 
   1   2   3       84.66       89.10      3.69 o 
   2   2   3     1289.74     1286.00     14.68 o 
   3   2   3       60.33       58.75      5.20 o 
   4   2   3      240.71      248.67     12.17 o 
   5   2   3       21.85       21.52      8.66 o 
   6   2   3      439.89      456.53     19.13 o 
   7   2   3       74.51       82.79     12.41 o 
   8   2   3       48.94       47.87     10.73 o 
  -8   3   3       10.45        7.84     10.37 o 
  -7   3   3     1495.21     1479.97     36.46 o 
  -6   3   3     1236.30     1222.19     18.87 o 
  -5   3   3      315.55      332.39     22.05 o 
  -4   3   3      459.39      498.53     19.28 o 
  -3   3   3       29.66       37.42      5.23 o 
  -2   3   3      648.45      676.86     46.50 o 
  -1   3   3     2895.86     2957.05     86.53 o 
   0   3   3       70.07       72.58      3.11 o 
   1   3   3     2360.97     2230.71     19.36 o 
   2   3   3       19.39       18.55      2.06 o 
   3   3   3      165.58      145.85      4.54 o 
   4   3   3      526.50      511.16     12.86 o 
   5   3   3      162.32      157.61     12.18 o 
   6   3   3     1611.75     1587.57     36.07 o 
   7   3   3      147.83      163.68     15.90 o 
  -8   4   3       27.99       16.48     11.65 o 
  -7   4   3     1460.10     1499.45     37.80 o 
  -6   4   3      374.77      380.80     13.48 o 
  -5   4   3        8.26        4.07      8.55 o 
  -4   4   3       28.58       31.91      4.57 o 
  -3   4   3       54.09       49.56      7.49 o 
  -2   4   3     3178.86     3059.76     39.18 o 
  -1   4   3     1386.38     1349.57     27.47 o 
   0   4   3      414.63      412.93      6.52 o 
   1   4   3        8.63       11.23      4.18 o 
   2   4   3      128.61      128.22      9.82 o 
   3   4   3      161.70      161.67      8.28 o 
   4   4   3      235.33      233.90     10.21 o 
   5   4   3       49.12       41.46     10.16 o 
   6   4   3       85.71       99.82     12.53 o 
   7   4   3      137.88      151.46     15.43 o 
  -8   5   3       89.09       78.60     14.68 o 
  -7   5   3       45.23       26.37     12.14 o 
  -6   5   3      346.86      331.38     20.05 o 
  -5   5   3     1370.15     1399.62     83.67 o 
  -4   5   3       72.68       73.95     16.17 o 
  -3   5   3      212.98      200.34     15.86 o 
  -2   5   3       80.89       87.21     12.94 o 
  -1   5   3      936.72      899.34     15.59 o 
   0   5   3     1556.05     1471.97     31.40 o 
   1   5   3      833.09      821.88     35.39 o 
   2   5   3      237.01      222.40      9.69 o 
   3   5   3      208.58      214.39     20.10 o 
   4   5   3        0.67       -0.04      6.10 o 
   5   5   3      173.09      170.54     10.49 o 
   6   5   3      209.04      208.41     17.23 o 
  -7   6   3      267.10      310.53     23.19 o 
  -6   6   3      398.20      378.88     23.05 o 
  -5   6   3     1016.69     1047.93     33.36 o 
  -4   6   3       36.74       59.41     14.23 o 
  -3   6   3      213.39      208.19     17.89 o 
  -2   6   3      631.94      650.35     23.49 o 
  -1   6   3      623.23      615.19     36.35 o 
   0   6   3     1380.97     1318.43     35.65 o 
   1   6   3       12.70       10.86      5.26 o 
   2   6   3       23.46       26.56      6.39 o 
   3   6   3       60.20       67.61      7.87 o 
   4   6   3        9.71       12.66      6.82 o 
   5   6   3      706.55      699.14     19.58 o 
  -6   7   3       20.24       14.58     14.87 o 
  -5   7   3      206.95      211.37     19.52 o 
  -4   7   3      585.73      611.30     28.21 o 
  -3   7   3      164.12      158.08     18.05 o 
  -2   7   3       69.38       61.71     10.42 o 
  -1   7   3       25.87       32.72      6.68 o 
   0   7   3       31.60       26.40      6.61 o 
   1   7   3      304.70      309.53     12.13 o 
   2   7   3      462.36      473.39     13.82 o 
   3   7   3        4.05        3.87      6.74 o 
   4   7   3      173.34      158.39     11.12 o 
  -4   8   3     1340.96     1471.75     42.11 o 
  -3   8   3       43.04       31.30     16.17 o 
  -2   8   3       14.02       17.40      7.64 o 
  -1   8   3      227.04      222.42     11.94 o 
   0   8   3        0.68        4.22      7.58 o 
   1   8   3     1165.50     1179.85     22.95 o 
   2   8   3      280.98      260.52     13.69 o 
  -2  -9   4        5.87        9.17     12.70 o 
  -1  -9   4      204.26      194.68     17.36 o 
   0  -9   4      280.57      283.62     18.49 o 
   1  -9   4      181.96      115.63     28.12 o 
   2  -9   4       47.71       43.80     22.64 o 
   3  -9   4      126.32      145.19     28.51 o 
  -4  -8   4      440.78      443.43     24.42 o 
  -3  -8   4        0.38        4.43      9.98 o 
  -2  -8   4      904.57      834.11     61.83 o 
  -1  -8   4       29.60       35.50      6.02 o 
   0  -8   4      289.49      294.32     10.32 o 
   1  -8   4      270.91      261.20     17.56 o 
   2  -8   4       70.26       69.24      9.45 o 
   3  -8   4     1124.71     1151.74     23.35 o 
   4  -8   4      529.76      513.55     25.38 o 
   5  -8   4      157.19      233.73     31.37 o 
  -6  -7   4        0.87        2.59      7.39 o 
  -5  -7   4      776.51      760.30     18.43 o 
  -4  -7   4     1101.23     1099.33     20.25 o 
  -3  -7   4        0.12        2.25      5.14 o 
  -2  -7   4        7.80       11.11      3.52 o 
  -1  -7   4        1.61        5.67      5.00 o 
   0  -7   4      231.62      221.44     13.70 o 
   1  -7   4     1471.82     1392.54     22.04 o 
   2  -7   4       43.23       42.16      7.88 o 
   3  -7   4      522.40      580.94     16.63 o 
   4  -7   4      261.77      271.69     12.76 o 
   5  -7   4        0.08        9.56     20.57 o 
   6  -7   4       43.80       39.69     11.70 o 
  -7  -6   4        1.44       -1.24      7.08 o 
  -6  -6   4      156.88      167.12     10.55 o 
  -5  -6   4        2.77        1.19      5.56 o 
  -4  -6   4       52.22       48.20      6.20 o 
  -3  -6   4      261.12      285.58      8.80 o 
  -2  -6   4      683.01      656.44     12.41 o 
  -1  -6   4      238.75      234.37      8.46 o 
   0  -6   4      517.89      505.19     11.86 o 
   1  -6   4      939.46      890.13     10.37 o 
   2  -6   4      334.18      347.88      7.78 o 
   3  -6   4      226.72      228.75     11.08 o 
   4  -6   4      163.54      156.81      9.66 o 
   5  -6   4     1247.12     1231.55     23.14 o 
   6  -6   4        7.43        5.87      5.61 o 
   7  -6   4      146.68      130.00     10.90 o 
  -7  -5   4       46.85       45.76      7.79 o 
  -6  -5   4      108.25      122.66      8.89 o 
  -5  -5   4       45.43       46.96      6.40 o 
  -4  -5   4       31.93       35.03      4.88 o 
  -3  -5   4     2581.24     2565.14     24.57 o 
  -2  -5   4       66.13       67.04      3.48 o 
  -1  -5   4      565.23      578.22      7.26 o 
   0  -5   4      434.74      415.67      9.07 o 
   1  -5   4      132.06      143.31      4.12 o 
   2  -5   4     2609.41     2560.69     24.48 o 
   3  -5   4      192.18      175.99      8.70 o 
   4  -5   4      864.47      906.38     17.38 o 
   5  -5   4      712.38      708.29     12.80 o 
   6  -5   4      268.39      275.57     23.34 o 
   7  -5   4       84.39       87.99      9.57 o 
  -8  -4   4       20.56       40.00     12.14 o 
  -7  -4   4      138.26      156.62     13.80 o 
  -6  -4   4      196.58      179.40      9.43 o 
  -5  -4   4      202.39      194.11     10.76 o 
  -4  -4   4       12.37       12.57      3.56 o 
  -3  -4   4     1092.20     1103.86     18.90 o 
  -2  -4   4      702.57      700.25      7.69 o 
  -1  -4   4     1396.83     1402.83      8.51 o 
   0  -4   4       72.35       78.57      2.28 o 
   1  -4   4      288.08      264.12      3.67 o 
   2  -4   4      462.15      491.58     12.29 o 
   3  -4   4      769.69      795.44     14.05 o 
   4  -4   4       90.89       97.11      6.71 o 
   5  -4   4       45.89       57.87     11.55 o 
   6  -4   4     1468.28     1476.73     61.16 o 
   7  -4   4       88.62       83.95      8.97 o 
   8  -4   4       91.81       96.12      9.52 o 
  -8  -3   4       91.26       95.49     14.11 o 
  -7  -3   4      771.98      809.26     25.93 o 
  -6  -3   4       22.35       31.68      6.24 o 
  -5  -3   4      189.98      179.64      8.30 o 
  -4  -3   4      467.22      495.08      8.64 o 
  -3  -3   4      297.07      295.14      6.37 o 
  -2  -3   4     3560.86     3495.09     23.72 o 
  -1  -3   4     1895.96     1877.46      8.14 o 
   0  -3   4     1309.53     1327.08     27.02 o 
   1  -3   4      223.53      219.04      2.76 o 
   2  -3   4      178.37      187.02      6.37 o 
   3  -3   4     2851.34     2826.01     70.67 o 
   4  -3   4     4140.95     4072.83     30.46 o 
   5  -3   4      160.63      151.74     12.59 o 
   6  -3   4      481.05      488.97     16.55 o 
   7  -3   4      190.95      197.92     10.77 o 
   8  -3   4       43.46       40.38      8.09 o 
  -9  -2   4      279.23      280.60     20.21 o 
  -8  -2   4        2.57       -0.77     10.43 o 
  -7  -2   4       36.87       42.35     10.14 o 
  -6  -2   4       42.86       52.10      8.84 o 
  -5  -2   4      101.23      107.66      6.81 o 
  -4  -2   4      156.44      167.69      5.01 o 
  -3  -2   4      162.71      203.05      3.66 o 
  -2  -2   4     3362.19     3506.20     16.94 o 
  -1  -2   4      576.67      598.21      5.62 o 
   0  -2   4      501.62      487.47     28.96 o 
   1  -2   4       11.16        9.71      1.30 o 
   2  -2   4      751.64      749.01     22.53 o 
   3  -2   4      105.57       99.22      6.91 o 
   4  -2   4     1040.28     1003.11     15.19 o 
   5  -2   4      244.71      218.37      9.08 o 
   6  -2   4       66.26       43.39      6.43 o 
   7  -2   4      519.87      502.47     19.55 o 
   8  -2   4      407.67      427.10     24.92 o 
  -9  -1   4      129.18      124.95     16.07 o 
  -8  -1   4      134.20      139.65     14.49 o 
  -7  -1   4      515.61      485.05     20.09 o 
  -6  -1   4      823.19      792.03     23.04 o 
  -5  -1   4     1170.81     1091.19     23.58 o 
  -4  -1   4       31.98       32.94      4.07 o 
  -3  -1   4       21.68       23.28      1.89 o 
  -2  -1   4      408.76      450.28      4.17 o 
  -1  -1   4     1235.33     1371.36     15.54 o 
   0  -1   4    24490.11    21272.76    187.69 o 
   1  -1   4        6.30        5.85      1.51 o 
   2  -1   4       41.08       38.11      2.64 o 
   3  -1   4        1.04        3.46      3.74 o 
   4  -1   4      160.70      169.01      9.42 o 
   5  -1   4     3304.14     3269.28     40.33 o 
   6  -1   4      338.98      323.96     15.90 o 
   7  -1   4      901.42      919.98     27.81 o 
   8  -1   4      462.97      494.53     22.87 o 
  -9   0   4       31.83       26.81     13.02 o 
  -8   0   4      713.75      737.90     27.04 o 
  -7   0   4      232.34      227.68     10.97 o 
  -6   0   4      397.06      381.94     17.16 o 
  -5   0   4        4.79        5.55      6.90 o 
  -4   0   4        8.86       10.41      2.48 o 
  -3   0   4       19.62       39.10      3.34 o 
  -2   0   4      782.21      895.13     11.97 o 
  -1   0   4      990.34     1121.54     14.69 o 
   0   0   4     4545.50     4618.42     52.85 o 
   1   0   4        8.22       13.90      2.09 o 
   2   0   4       27.35       26.35      2.62 o 
   3   0   4      238.46      274.01     10.28 o 
   4   0   4       70.42       64.30      7.72 o 
   5   0   4     1814.93     1851.44     31.83 o 
   6   0   4      120.31      116.04     11.59 o 
   7   0   4       66.62       56.28     11.10 o 
   8   0   4       39.15       38.19     11.83 o 
  -9   1   4       96.80       98.46     15.60 o 
  -8   1   4      220.48      200.32     15.90 o 
  -7   1   4       89.63       93.18      5.85 o 
  -6   1   4      398.25      401.85      8.01 o 
  -5   1   4       97.21      105.88      3.81 o 
  -4   1   4     4637.53     4240.63     45.01 o 
  -3   1   4      268.60      283.12     12.15 o 
  -2   1   4      190.58      180.48      5.32 o 
  -1   1   4       13.52       15.19      1.15 o 
   0   1   4      770.61      762.77      6.02 o 
   1   1   4     4300.23     4486.59     26.33 o 
   2   1   4     1782.68     1748.86     26.98 o 
   3   1   4      905.82      898.64     18.80 o 
   4   1   4      232.01      215.88     11.41 o 
   5   1   4       34.62       44.36      9.03 o 
   6   1   4      847.55      891.44     25.96 o 
   7   1   4      746.53      724.92     25.83 o 
   8   1   4      237.20      233.21     18.62 o 
  -9   2   4       16.17       17.19     10.35 o 
  -8   2   4       17.49       11.66     10.69 o 
  -7   2   4      453.91      462.17     20.80 o 
  -6   2   4     1213.32     1226.82     20.21 o 
  -5   2   4        3.39        8.27      4.30 o 
  -4   2   4     1586.48     1489.69     29.13 o 
  -3   2   4       19.91       22.78      2.97 o 
  -2   2   4        2.57        2.39      4.69 o 
  -1   2   4       14.66       11.66      1.99 o 
   0   2   4      157.54      156.60      4.13 o 
   1   2   4     3883.81     3757.31     19.08 o 
   2   2   4     1134.74     1091.93     14.21 o 
   3   2   4       33.29       34.41      7.81 o 
   4   2   4       10.64        7.28      8.11 o 
   5   2   4       14.68        9.96      8.24 o 
   6   2   4      586.11      604.76     22.55 o 
   7   2   4      768.50      826.91     28.71 o 
  -8   3   4       83.84       89.97     13.76 o 
  -7   3   4       75.25       77.29     12.34 o 
  -6   3   4      435.20      476.15     27.56 o 
  -5   3   4      201.49      195.40      7.99 o 
  -4   3   4      942.80      972.67     21.36 o 
  -3   3   4     1132.04     1186.66     38.53 o 
  -2   3   4     1165.49     1232.98     80.23 o 
  -1   3   4        2.65        5.51      3.40 o 
   0   3   4        2.72        5.06      2.59 o 
   1   3   4        5.23        5.33      2.54 o 
   2   3   4      284.57      278.32      6.72 o 
   3   3   4     2303.75     2170.86     20.75 o 
   4   3   4      181.93      174.79     12.21 o 
   5   3   4       38.50       46.64     10.33 o 
   6   3   4      129.06      117.08     13.95 o 
   7   3   4       92.01       80.88     14.02 o 
  -8   4   4      139.47      142.63     16.37 o 
  -7   4   4       32.38       22.30     13.50 o 
  -6   4   4      360.58      344.62     20.24 o 
  -5   4   4     1060.26     1087.56     31.18 o 
  -4   4   4      911.89      957.50     63.78 o 
  -3   4   4      921.50      933.96     35.20 o 
  -2   4   4      145.68      140.15     12.02 o 
  -1   4   4       55.65       65.41      5.77 o 
   0   4   4      929.74      922.77     18.58 o 
   1   4   4       42.92       37.27      5.24 o 
   2   4   4     1398.44     1380.05     19.02 o 
   3   4   4     1270.94     1280.73     19.86 o 
   4   4   4        1.16        2.84      5.54 o 
   5   4   4       37.38       41.69     11.62 o 
   6   4   4       72.85       61.67     13.33 o 
  -7   5   4       57.41       54.45     15.51 o 
  -6   5   4        0.21        4.31     13.38 o 
  -5   5   4      185.25      217.89     19.06 o 
  -4   5   4        7.51       14.94     12.30 o 
  -3   5   4      308.64      323.08     19.70 o 
  -2   5   4       86.60       73.29     11.87 o 
  -1   5   4      736.57      731.44     14.43 o 
   0   5   4       16.71       15.84      3.84 o 
   1   5   4       11.16       16.75      5.51 o 
   2   5   4      120.81      122.11      7.92 o 
   3   5   4       50.27       41.40      6.44 o 
   4   5   4     1295.58     1304.35     28.22 o 
   5   5   4       59.37       63.49      8.65 o 
   6   5   4       78.25       83.56     14.84 o 
  -7   6   4       16.56        9.26     14.39 o 
  -6   6   4       79.05       85.45     16.82 o 
  -5   6   4       32.42       46.56     13.29 o 
  -4   6   4      553.57      593.76     25.92 o 
  -3   6   4     1316.44     1423.18     36.47 o 
  -2   6   4      426.17      429.99     15.96 o 
  -1   6   4      632.61      600.63     14.48 o 
   0   6   4        1.72        0.95      5.85 o 
   1   6   4      144.89      148.89      8.25 o 
   2   6   4      328.79      339.83     27.87 o 
   3   6   4       26.07       36.47      6.90 o 
   4   6   4     1293.84     1335.83     25.09 o 
   5   6   4       80.55       83.19     14.10 o 
  -5   7   4       28.68       36.52     14.31 o 
  -4   7   4      572.76      572.61     27.90 o 
  -3   7   4      125.62      130.86     16.68 o 
  -2   7   4        6.91        1.54      6.76 o 
  -1   7   4       87.79       97.28      8.73 o 
   0   7   4      140.16      151.02      9.61 o 
   1   7   4        0.01       -1.82      6.45 o 
   2   7   4      119.90      146.48     10.27 o 
   3   7   4       83.30       84.42      9.04 o 
  -3   8   4       61.30       85.24      9.79 o 
  -2   8   4      546.84      545.61     16.99 o 
  -1   8   4       59.61       57.70      8.29 o 
   0   8   4      827.68      843.91     20.40 o 
   1   8   4      108.56      108.83      9.87 o 
  -2  -9   5      770.54      732.38     28.46 o 
  -1  -9   5      557.85      529.79     25.16 o 
   0  -9   5       84.95       88.28     15.31 o 
   1  -9   5       60.99       44.44     24.55 o 
   2  -9   5        0.45        4.74     23.29 o 
   3  -9   5      220.54      202.78     30.20 o 
  -4  -8   5       82.18       76.76     13.08 o 
  -3  -8   5      124.78      137.08     15.86 o 
  -2  -8   5        2.58        4.66      9.83 o 
  -1  -8   5      135.52      126.24     15.05 o 
   0  -8   5      865.70      825.20     40.93 o 
   1  -8   5       17.47       15.07     21.23 o 
   2  -8   5      310.44      351.09     32.44 o 
   3  -8   5        9.56       35.27     22.95 o 
   4  -8   5      103.96      166.94     30.86 o 
  -6  -7   5      276.24      272.95     13.02 o 
  -5  -7   5      335.11      344.78     13.10 o 
  -4  -7   5      344.02      319.05     11.52 o 
  -3  -7   5      362.83      348.88     10.79 o 
  -2  -7   5      368.65      353.21     11.62 o 
  -1  -7   5      598.22      577.14     11.39 o 
   0  -7   5     2214.18     2156.60     23.72 o 
   1  -7   5      114.03      118.48      8.13 o 
   2  -7   5      639.53      631.10     15.18 o 
   3  -7   5        7.18       14.57     13.38 o 
   4  -7   5      110.81      130.91     21.85 o 
   5  -7   5     1297.87     1360.58     25.21 o 
   6  -7   5       14.10       19.26     23.40 o 
  -7  -6   5        6.74       10.76      7.56 o 
  -6  -6   5       10.36        7.50      6.18 o 
  -5  -6   5      120.03      122.26      8.32 o 
  -4  -6   5      146.75      152.21      6.20 o 
  -3  -6   5       28.30       27.72      4.91 o 
  -2  -6   5      150.73      153.61      6.66 o 
  -1  -6   5       22.22       20.84      2.53 o 
   0  -6   5      129.19      140.78      4.08 o 
   1  -6   5     1291.66     1267.63     17.00 o 
   2  -6   5      218.44      219.11      5.55 o 
   3  -6   5      211.12      219.61     20.05 o 
   4  -6   5       48.59       41.20      6.70 o 
   5  -6   5       90.96       99.97      8.73 o 
   6  -6   5      360.16      350.35     14.10 o 
  -7  -5   5      568.82      579.31     17.35 o 
  -6  -5   5      828.31      870.93     18.93 o 
  -5  -5   5        2.56        2.46      3.96 o 
  -4  -5   5      847.28      903.75     14.39 o 
  -3  -5   5       24.50       24.46      3.72 o 
  -2  -5   5      740.60      746.51      8.02 o 
  -1  -5   5     1951.77     1942.19     20.14 o 
   0  -5   5       17.39       17.03      3.02 o 
   1  -5   5     4508.17     4403.78     19.06 o 
   2  -5   5     1256.49     1242.77     12.41 o 
   3  -5   5      818.89      827.19     11.54 o 
   4  -5   5       51.06       55.29      5.98 o 
   5  -5   5        2.16       -5.88      8.92 o 
   6  -5   5     1431.47     1536.16     35.48 o 
   7  -5   5      755.40      754.39     19.14 o 
  -8  -4   5        4.75        3.42      9.70 o 
  -7  -4   5      574.10      549.38     22.26 o 
  -6  -4   5      104.34      121.92      8.34 o 
  -5  -4   5       24.31       21.90      4.49 o 
  -4  -4   5       19.61       26.18      3.86 o 
  -3  -4   5      245.52      256.37      5.31 o 
  -2  -4   5       74.89       78.65      2.85 o 
  -1  -4   5      920.47      846.67     15.58 o 
   0  -4   5      169.88      186.71     18.69 o 
   1  -4   5      480.20      451.55      3.51 o 
   2  -4   5      636.73      627.93     11.43 o 
   3  -4   5      414.85      396.09      9.39 o 
   4  -4   5      393.98      432.18     11.03 o 
   5  -4   5       78.06       75.31      7.35 o 
   6  -4   5      316.51      337.76     12.59 o 
   7  -4   5       81.48       74.12      8.30 o 
  -8  -3   5      234.67      217.15     16.72 o 
  -7  -3   5       31.80       20.25      9.62 o 
  -6  -3   5      215.26      208.78      9.51 o 
  -5  -3   5      991.27     1061.81     18.61 o 
  -4  -3   5      900.29      901.98     15.73 o 
  -3  -3   5     2037.67     2082.98     20.70 o 
  -2  -3   5      671.21      659.03      6.34 o 
  -1  -3   5      456.00      444.49      8.09 o 
   0  -3   5      608.84      568.83     18.86 o 
   1  -3   5      882.16      821.51      9.33 o 
   2  -3   5     4541.55     4490.82     22.63 o 
   3  -3   5     6753.32     6627.11     33.40 o 
   4  -3   5      169.30      164.95      7.59 o 
   5  -3   5      283.97      271.59     13.53 o 
   6  -3   5        1.09       -0.51      6.31 o 
   7  -3   5      181.18      180.31     10.32 o 
   8  -3   5     1278.00     1227.76     43.74 o 
  -9  -2   5        0.15       -0.54     11.79 o 
  -8  -2   5        7.63        5.76     10.42 o 
  -7  -2   5        1.23       -0.64      9.15 o 
  -6  -2   5      542.07      547.09     19.78 o 
  -5  -2   5     2922.01     2920.01     45.45 o 
  -4  -2   5        2.38        2.40      2.95 o 
  -3  -2   5      128.80      160.97      3.36 o 
  -2  -2   5      242.71      270.55      3.96 o 
  -1  -2   5      164.09      163.30      3.02 o 
   0  -2   5     2979.97     2951.41     11.66 o 
   1  -2   5     1291.07     1234.84      7.54 o 
   2  -2   5     3287.49     3314.80     20.41 o 
   3  -2   5     1255.81     1224.31     18.77 o 
   4  -2   5      371.23      372.97     10.34 o 
   5  -2   5        2.73        5.33      5.50 o 
   6  -2   5       94.65       89.39      7.61 o 
   7  -2   5      224.65      216.19     29.98 o 
   8  -2   5      337.38      292.92     24.98 o 
  -9  -1   5      289.87      258.17     20.05 o 
  -8  -1   5      251.66      225.48     16.75 o 
  -7  -1   5      159.51      163.47     13.93 o 
  -6  -1   5      141.32      129.81      6.75 o 
  -5  -1   5      368.71      389.09     18.13 o 
  -4  -1   5      142.43      179.14      4.71 o 
  -3  -1   5     1988.35     1974.46     24.49 o 
  -2  -1   5      172.00      177.08      2.84 o 
  -1  -1   5     6129.61     6098.79     23.09 o 
   0  -1   5      845.40      902.74     32.51 o 
   1  -1   5     3673.24     3838.72     21.44 o 
   2  -1   5     1154.78     1149.49     11.27 o 
   3  -1   5        1.64        0.96      4.12 o 
   4  -1   5     3480.45     3486.13     37.51 o 
   5  -1   5      243.37      236.66     12.66 o 
   6  -1   5      662.47      656.42     21.94 o 
   7  -1   5       27.22       26.03      9.40 o 
   8  -1   5        1.13        2.34     10.10 o 
  -9   0   5     1024.02      999.14     33.53 o 
  -8   0   5       50.78       57.44     12.48 o 
  -7   0   5       12.13        5.94      8.20 o 
  -6   0   5       81.59       73.46      6.16 o 
  -5   0   5       90.67       96.04      4.94 o 
  -4   0   5     3832.66     3954.08     66.23 o 
  -3   0   5      603.88      559.66      7.26 o 
  -2   0   5       68.35       65.59      2.88 o 
  -1   0   5     1956.69     1916.81     21.78 o 
   0   0   5      104.36      119.31      3.97 o 
   1   0   5      634.84      621.08     12.66 o 
   2   0   5     1813.59     1811.61     22.60 o 
   3   0   5     2260.55     2371.32     28.95 o 
   4   0   5     2219.56     2209.02     31.54 o 
   5   0   5      704.29      726.39     21.12 o 
   6   0   5        4.09        3.82      7.93 o 
   7   0   5       66.33       78.21     11.54 o 
   8   0   5       50.81       41.18     11.36 o 
  -9   1   5       82.50       71.10     13.87 o 
  -8   1   5      123.00       99.72     13.05 o 
  -7   1   5      250.68      236.70     16.27 o 
  -6   1   5      424.71      382.23     17.58 o 
  -5   1   5      198.15      181.91     14.59 o 
  -4   1   5     1301.13     1330.71     43.20 o 
  -3   1   5      283.48      276.81      9.63 o 
  -2   1   5     1591.76     1587.95     21.57 o 
  -1   1   5     1146.38     1145.13     13.54 o 
   0   1   5     1387.85     1338.59     17.12 o 
   1   1   5       60.10       74.43      3.66 o 
   2   1   5     2089.37     2104.26     27.03 o 
   3   1   5      411.58      422.08     14.30 o 
   4   1   5      152.46      154.39     10.79 o 
   5   1   5     1031.54     1030.45     25.84 o 
   6   1   5      479.96      503.98     20.46 o 
   7   1   5      164.71      188.50     15.81 o 
  -9   2   5      145.18      151.35     17.22 o 
  -8   2   5      652.95      641.96     25.85 o 
  -7   2   5      364.39      356.23     19.15 o 
  -6   2   5       96.79       85.49     12.73 o 
  -5   2   5       31.07       31.16     10.16 o 
  -4   2   5      128.65      143.79     13.22 o 
  -3   2   5     2110.32     2194.07     73.03 o 
  -2   2   5     3630.28     3487.34     63.13 o 
  -1   2   5        0.42        0.82      2.08 o 
   0   2   5      915.18      895.16     14.78 o 
   1   2   5      546.86      541.57      9.38 o 
   2   2   5      141.56      130.74      8.98 o 
   3   2   5     3063.20     2965.36     37.92 o 
   4   2   5       63.23       61.76      9.43 o 
   5   2   5     1560.25     1630.89     33.65 o 
   6   2   5      312.01      325.59     18.20 o 
   7   2   5        6.53        4.89     10.42 o 
  -8   3   5      118.50      113.89     14.98 o 
  -7   3   5      213.67      214.49     18.75 o 
  -6   3   5       43.65       38.38     12.16 o 
  -5   3   5      328.48      329.03     18.55 o 
  -4   3   5       29.72       31.49      3.18 o 
  -3   3   5      178.66      220.92     25.44 o 
  -2   3   5      545.84      543.08     32.65 o 
  -1   3   5      206.89      202.64      6.33 o 
   0   3   5      953.71      966.97     10.43 o 
   1   3   5      400.73      395.59      7.26 o 
   2   3   5      413.23      409.51     10.29 o 
   3   3   5      595.96      565.03     27.28 o 
   4   3   5       31.44       38.88      9.64 o 
   5   3   5        2.92       -0.26     10.24 o 
   6   3   5      164.82      185.05     16.64 o 
   7   3   5      751.89      769.64     30.19 o 
  -8   4   5      196.99      204.84     18.61 o 
  -7   4   5      180.72      211.68     19.51 o 
  -6   4   5     1610.11     1592.89     39.64 o 
  -5   4   5        1.02        3.65     13.25 o 
  -4   4   5       19.09       29.12     14.36 o 
  -3   4   5      164.47      184.28     26.24 o 
  -2   4   5        5.57        5.48      4.99 o 
  -1   4   5     4651.92     4507.00     35.52 o 
   0   4   5      795.76      804.53     24.27 o 
   1   4   5      418.78      426.32     20.36 o 
   2   4   5       82.77       87.45      6.84 o 
   3   4   5       68.16       68.79      6.77 o 
   4   4   5     1193.99     1168.10     30.03 o 
   5   4   5      733.18      741.63     26.69 o 
   6   4   5      493.93      515.45     24.94 o 
  -7   5   5       50.86       44.67     13.08 o 
  -6   5   5      234.58      219.14     18.43 o 
  -5   5   5        7.57       11.26     13.78 o 
  -4   5   5      201.99      198.54     17.34 o 
  -3   5   5       18.63       18.20     13.56 o 
  -2   5   5        6.18        6.98      5.65 o 
  -1   5   5     1476.51     1473.09     19.89 o 
   0   5   5        3.31        3.18      5.36 o 
   1   5   5       39.74       37.97      5.16 o 
   2   5   5        3.38        6.90      5.25 o 
   3   5   5      261.75      260.57     11.12 o 
   4   5   5      183.21      192.54     10.44 o 
   5   5   5      213.72      228.60     17.70 o 
  -6   6   5      234.64      252.90     22.04 o 
  -5   6   5     1014.74     1136.09     35.49 o 
  -4   6   5      201.94      243.87     21.06 o 
  -3   6   5       13.00        4.93     13.63 o 
  -2   6   5       56.41       53.12      7.18 o 
  -1   6   5       94.90       95.50      7.73 o 
   0   6   5      458.35      483.67     13.55 o 
   1   6   5     1413.71     1366.60     34.92 o 
   2   6   5      111.15      117.95      8.48 o 
   3   6   5      396.87      389.08     13.99 o 
   4   6   5       23.90       22.89      8.21 o 
  -5   7   5      409.33      461.38     27.75 o 
  -4   7   5       83.62      107.73     18.71 o 
  -3   7   5        0.01       -1.54      6.78 o 
  -2   7   5       95.04      102.80      9.12 o 
  -1   7   5       21.41       20.49      7.02 o 
   0   7   5      576.68      573.15     16.13 o 
   1   7   5      504.21      489.55     19.50 o 
   2   7   5       10.99       15.37      5.71 o 
   3   7   5       17.00       13.28      7.41 o 
  -2   8   5       20.37       16.94      7.99 o 
  -1   8   5       35.37       53.70      8.55 o 
   0   8   5       31.91       36.44      9.00 o 
  -2  -9   6      146.86      145.78     15.49 o 
  -1  -9   6      128.35      114.91     14.75 o 
   0  -9   6      482.95      468.12     19.61 o 
   1  -9   6        8.66       -3.34     26.32 o 
   2  -9   6      445.20      419.74     34.73 o 
  -4  -8   6       11.54       19.71     10.57 o 
  -3  -8   6        1.99        2.06     11.50 o 
  -2  -8   6        3.29       10.68      9.31 o 
  -1  -8   6       30.45       32.35     10.57 o 
   0  -8   6      285.76      277.30     29.77 o 
   1  -8   6      154.49      171.87     28.39 o 
   2  -8   6        0.13        5.86     25.14 o 
   3  -8   6        1.06       -0.52     24.91 o 
   4  -8   6      368.79      389.54     33.29 o 
  -5  -7   6       77.65       89.36     13.25 o 
  -4  -7   6     1640.59     1558.29     37.78 o 
  -3  -7   6      373.41      376.99     19.81 o 
  -2  -7   6      232.61      251.85     16.43 o 
  -1  -7   6      454.60      442.53     17.18 o 
   0  -7   6        0.41        4.43     22.13 o 
   1  -7   6     1187.09     1095.25     41.87 o 
   2  -7   6      976.66      897.62     40.46 o 
   3  -7   6      145.42      198.04     29.23 o 
   4  -7   6      823.11      851.23     38.31 o 
   5  -7   6        5.80       32.52     23.22 o 
  -6  -6   6       29.27       36.13      7.05 o 
  -5  -6   6        2.27        2.53      5.04 o 
  -4  -6   6     1312.29     1382.21     32.19 o 
  -3  -6   6      314.65      309.57     10.31 o 
  -2  -6   6      106.52      107.37      3.77 o 
  -1  -6   6        3.33        3.30      2.88 o 
   0  -6   6      466.48      417.76     10.91 o 
   1  -6   6      294.50      256.26     10.28 o 
   2  -6   6      654.59      682.37     15.59 o 
   3  -6   6      178.35      187.56      7.19 o 
   4  -6   6       20.47       20.73      5.61 o 
   5  -6   6       63.13       58.00     19.75 o 
   6  -6   6       53.93       59.32     19.26 o 
  -7  -5   6      251.42      277.95     12.72 o 
  -6  -5   6      356.47      374.26     13.14 o 
  -5  -5   6      100.06      107.58      5.98 o 
  -4  -5   6       68.97       66.22      7.38 o 
  -3  -5   6     1582.25     1589.19     18.62 o 
  -2  -5   6     2952.67     2884.27     13.71 o 
  -1  -5   6       22.48       29.94     20.73 o 
   0  -5   6     1189.00     1135.89     36.58 o 
   1  -5   6       24.30       45.70     21.45 o 
   2  -5   6      334.91      344.20      9.15 o 
   3  -5   6     1738.57     1831.53     76.67 o 
   4  -5   6       25.52       20.83      6.60 o 
   5  -5   6     1046.10     1059.05     39.10 o 
   6  -5   6      406.53      443.74     14.35 o 
   7  -5   6       92.42      105.76      9.64 o 
  -8  -4   6      359.28      328.79     19.88 o 
  -7  -4   6      527.60      539.20     22.17 o 
  -6  -4   6      229.12      221.88     10.05 o 
  -5  -4   6        2.42        9.37      4.20 o 
  -4  -4   6      157.60      160.11      6.16 o 
  -3  -4   6     2141.60     2147.15     16.67 o 
  -2  -4   6     5097.50     5007.66     23.49 o 
  -1  -4   6       37.14       48.79     16.28 o 
   0  -4   6       27.46       31.87     13.53 o 
   1  -4   6        2.87        9.63      5.30 o 
   2  -4   6        3.29        4.58      1.94 o 
   3  -4   6     2777.14     2787.34     22.11 o 
   4  -4   6        1.41        2.50      4.31 o 
   5  -4   6      736.72      721.60     15.45 o 
   6  -4   6        3.61        4.23      6.30 o 
   7  -4   6       28.27       31.27      7.21 o 
  -8  -3   6       83.27       80.04     12.42 o 
  -7  -3   6        5.71        8.27      8.89 o 
  -6  -3   6      845.85      875.00     17.28 o 
  -5  -3   6      256.34      256.76      7.87 o 
  -4  -3   6      979.05     1019.34     12.48 o 
  -3  -3   6      317.44      332.07      5.40 o 
  -2  -3   6      206.16      202.99      4.33 o 
  -1  -3   6     2444.03     2268.26     55.60 o 
   0  -3   6     1738.76     1728.39     30.23 o 
   1  -3   6      900.99      862.03      7.15 o 
   2  -3   6      202.89      190.42      4.42 o 
   3  -3   6      336.47      349.92      8.80 o 
   4  -3   6     1813.24     1810.53     63.28 o 
   5  -3   6      191.85      205.62     22.76 o 
   6  -3   6      114.06      112.64     13.19 o 
   7  -3   6      690.02      670.72     45.87 o 
  -8  -2   6      261.69      283.23     18.32 o 
  -7  -2   6      129.12      128.35     12.97 o 
  -6  -2   6     3011.76     2900.28     42.52 o 
  -5  -2   6       23.18       28.10      4.22 o 
  -4  -2   6      235.83      235.67      5.66 o 
  -3  -2   6       59.22       55.65      2.71 o 
  -2  -2   6      274.86      295.37      4.05 o 
  -1  -2   6     8254.92     7974.82     50.54 o 
   0  -2   6     1571.46     1585.26      7.97 o 
   1  -2   6     2619.88     2713.15     12.36 o 
   2  -2   6      233.96      230.32      4.82 o 
   3  -2   6       61.39       61.54      4.88 o 
   4  -2   6     2058.25     2107.23     57.06 o 
   5  -2   6      486.87      517.54     46.39 o 
   6  -2   6      734.33      728.04     57.21 o 
   7  -2   6      166.78      165.78     10.61 o 
  -9  -1   6      103.92      110.77     14.04 o 
  -8  -1   6      311.93      295.63     17.94 o 
  -7  -1   6        8.81       13.88      9.40 o 
  -6  -1   6        2.35       -2.99      8.07 o 
  -5  -1   6      714.49      750.43     13.49 o 
  -4  -1   6      172.97      167.47      4.18 o 
  -3  -1   6       79.99       70.85      2.12 o 
  -2  -1   6       20.38       18.13      1.82 o 
  -1  -1   6      427.17      429.48      7.32 o 
   0  -1   6     3322.79     3410.39     41.81 o 
   1  -1   6     3024.23     3051.13     20.34 o 
   2  -1   6      283.14      298.57      9.38 o 
   3  -1   6      167.96      155.02      8.48 o 
   4  -1   6      126.22      126.30      9.19 o 
   5  -1   6      762.01      805.84     21.63 o 
   6  -1   6      489.75      495.56     19.64 o 
   7  -1   6        6.79        5.88      8.47 o 
  -9   0   6       15.85       11.70     12.46 o 
  -8   0   6      495.91      475.16     22.73 o 
  -7   0   6     1018.37      943.78     27.78 o 
  -6   0   6      289.71      252.54     14.56 o 
  -5   0   6     1254.69     1233.57     27.18 o 
  -4   0   6      295.39      272.36      6.37 o 
  -3   0   6     1942.52     1980.56     25.89 o 
  -2   0   6      551.47      537.79      6.12 o 
  -1   0   6      182.21      178.71      4.86 o 
   0   0   6     6283.44     6389.35     21.82 o 
   1   0   6     6640.05     6503.43     27.06 o 
   2   0   6      572.79      589.03     14.12 o 
   3   0   6      695.75      674.65     17.14 o 
   4   0   6      100.39      105.37      9.68 o 
   5   0   6      604.43      632.88     20.29 o 
   6   0   6     1933.23     1974.28     37.98 o 
   7   0   6      152.76      166.20     14.74 o 
  -9   1   6       16.57       12.73     10.42 o 
  -8   1   6        0.63        1.60     10.82 o 
  -7   1   6      451.38      432.09     20.58 o 
  -6   1   6       66.15       44.32     10.98 o 
  -5   1   6        8.75        9.09      9.10 o 
  -4   1   6      427.96      446.81     16.77 o 
  -3   1   6      264.83      259.34      5.55 o 
  -2   1   6      536.23      509.37     11.38 o 
  -1   1   6       16.17       13.65      4.28 o 
   0   1   6      832.85      788.70     11.68 o 
   1   1   6      413.53      399.05     10.63 o 
   2   1   6     1640.69     1571.66     25.11 o 
   3   1   6       38.71       49.58      7.38 o 
   4   1   6      812.79      836.16     22.29 o 
   5   1   6       48.25       36.34      8.60 o 
   6   1   6      100.00      111.27     12.22 o 
   7   1   6       17.29       19.72     10.75 o 
  -8   2   6       22.97       26.54     12.02 o 
  -7   2   6      237.05      228.72     16.96 o 
  -6   2   6      723.27      690.79     25.51 o 
  -5   2   6      678.76      640.53     23.02 o 
  -4   2   6      616.84      613.33     21.74 o 
  -3   2   6     2392.32     2492.64     78.90 o 
  -2   2   6      577.70      596.24      6.80 o 
  -1   2   6      228.88      226.26      4.59 o 
   0   2   6      604.10      606.23      7.99 o 
   1   2   6     1417.32     1436.96     15.60 o 
   2   2   6     8612.25     8457.31     62.19 o 
   3   2   6      479.86      533.56     18.06 o 
   4   2   6      709.49      737.34     22.65 o 
   5   2   6       43.28       29.84      9.14 o 
   6   2   6       17.05       31.07     10.26 o 
   7   2   6     1234.39     1266.66     36.54 o 
  -8   3   6       36.17       39.52     13.07 o 
  -7   3   6        2.85       -5.92     11.61 o 
  -6   3   6     1670.27     1578.44     37.87 o 
  -5   3   6       32.58       40.20     14.01 o 
  -4   3   6      198.73      203.47     18.24 o 
  -3   3   6        7.84       14.64     10.11 o 
  -2   3   6       56.10       60.65      4.15 o 
  -1   3   6       66.41       59.65      4.03 o 
   0   3   6     1737.08     1686.38     14.45 o 
   1   3   6      473.75      458.21      8.17 o 
   2   3   6      401.61      401.06      7.88 o 
   3   3   6      103.69      104.20      9.46 o 
   4   3   6        1.93        5.06      9.14 o 
   5   3   6      203.35      188.83     14.72 o 
   6   3   6        1.32        0.98      9.54 o 
  -8   4   6        0.68      -11.30     11.54 o 
  -7   4   6      209.40      192.34     19.79 o 
  -6   4   6      251.72      244.04     20.11 o 
  -5   4   6      187.02      187.93     17.98 o 
  -4   4   6      500.20      490.54     22.98 o 
  -3   4   6       58.29       60.63     14.21 o 
  -2   4   6     2356.52     2300.74     22.04 o 
  -1   4   6      171.89      174.25      9.49 o 
   0   4   6      508.37      524.16     15.17 o 
   1   4   6      269.27      276.35      9.29 o 
   2   4   6        4.59        5.86      3.36 o 
   3   4   6     1505.47     1456.97     68.72 o 
   4   4   6     1139.31     1185.39     31.56 o 
   5   4   6      603.46      603.04     24.99 o 
  -7   5   6       21.48       26.83     13.07 o 
  -6   5   6        0.97        5.75     12.42 o 
  -5   5   6      574.42      616.95     27.93 o 
  -4   5   6      848.10      895.76     31.71 o 
  -3   5   6       84.76       82.25      6.96 o 
  -2   5   6      491.70      482.93     18.63 o 
  -1   5   6       22.36       22.14      5.35 o 
   0   5   6       38.40       38.40      5.80 o 
   1   5   6      457.34      457.40     10.58 o 
   2   5   6       91.69       97.61      7.42 o 
   3   5   6     1103.37     1143.14     21.42 o 
   4   5   6      348.12      393.13     21.34 o 
   5   5   6        0.61        1.49     11.80 o 
  -6   6   6       79.79       83.70     17.83 o 
  -5   6   6       12.20       19.08     16.31 o 
  -4   6   6      297.34      339.93     22.57 o 
  -3   6   6      175.31      213.86     10.56 o 
  -2   6   6      372.66      376.86     12.45 o 
  -1   6   6      132.38      125.21      8.31 o 
   0   6   6      375.94      399.34     12.79 o 
   1   6   6      146.39      140.78     12.69 o 
   2   6   6      275.57      296.46     12.31 o 
   3   6   6       45.45       43.56      7.15 o 
  -4   7   6       81.53       72.46     18.09 o 
  -3   7   6      751.57      750.57     46.72 o 
  -2   7   6       34.79       36.60     11.84 o 
  -1   7   6      219.53      235.41     11.52 o 
   0   7   6      130.26      125.89      9.48 o 
   1   7   6        0.05        1.41      5.88 o 
   2   7   6      345.54      323.53     11.53 o 
  -2  -9   7       55.30       54.04     12.07 o 
  -1  -9   7      753.07      732.83     28.57 o 
   0  -9   7       71.95       65.64     12.84 o 
   1  -9   7      142.37      138.32     31.11 o 
  -4  -8   7      136.02      104.41     14.50 o 
  -3  -8   7      158.00      154.44     16.00 o 
  -2  -8   7      107.27       96.74     12.70 o 
  -1  -8   7      352.54      354.27     16.75 o 
   0  -8   7       22.23       14.60     26.56 o 
   1  -8   7        0.63       -2.88     24.77 o 
   2  -8   7       60.85       90.10     29.77 o 
   3  -8   7       17.34       27.08     26.42 o 
   4  -8   7      131.57      185.37     31.68 o 
  -5  -7   7      723.74      761.59     28.21 o 
  -4  -7   7       45.08       50.52     11.66 o 
  -3  -7   7      285.29      272.61     17.30 o 
  -2  -7   7       70.44       66.18     16.32 o 
  -1  -7   7       33.01       36.32      9.78 o 
   0  -7   7      797.43      729.67     37.40 o 
   1  -7   7     1629.52     1534.77     49.39 o 
   2  -7   7       49.46       55.48     24.69 o 
   3  -7   7       45.58       66.60     23.42 o 
   4  -7   7       45.29       49.97     22.95 o 
   5  -7   7      101.81      126.07     27.14 o 
  -6  -6   7        0.82        3.08      6.03 o 
  -5  -6   7      585.18      635.28     12.21 o 
  -4  -6   7       31.81       37.75      6.52 o 
  -3  -6   7      250.53      236.74     15.52 o 
  -2  -6   7      789.90      705.16     18.87 o 
  -1  -6   7       51.63       54.13      9.36 o 
   0  -6   7     1746.34     1670.97     48.45 o 
   1  -6   7      210.47      243.77     30.68 o 
   2  -6   7        5.41       11.46     19.37 o 
   3  -6   7       13.42       16.44     18.99 o 
   4  -6   7       15.12        6.23     20.46 o 
   5  -6   7      215.23      188.03     24.46 o 
   6  -6   7      502.77      544.78     33.11 o 
  -7  -5   7      391.44      402.40     14.74 o 
  -6  -5   7      144.08      155.53      7.61 o 
  -5  -5   7      259.66      274.66      8.36 o 
  -4  -5   7      232.43      253.05     11.28 o 
  -3  -5   7      519.04      529.21     12.41 o 
  -2  -5   7      638.63      577.07     22.81 o 
  -1  -5   7      713.39      687.80     31.58 o 
   0  -5   7        3.42       20.27     20.49 o 
   1  -5   7       23.09       29.69     19.27 o 
   2  -5   7     1367.82     1306.26     25.76 o 
   3  -5   7      227.53      234.65     20.61 o 
   4  -5   7      212.06      194.26      8.22 o 
   5  -5   7        4.05        5.04      7.43 o 
   6  -5   7       58.73       68.42     16.38 o 
  -8  -4   7       25.14       23.79     10.91 o 
  -7  -4   7      115.71      111.45     12.26 o 
  -6  -4   7     1347.79     1387.97     20.29 o 
  -5  -4   7      622.71      648.03     18.79 o 
  -4  -4   7     1432.32     1459.35     15.44 o 
  -3  -4   7     1658.10     1677.28     15.09 o 
  -2  -4   7      189.01      179.55      5.44 o 
  -1  -4   7      921.87      882.91     30.15 o 
   0  -4   7      446.34      428.47     22.98 o 
   1  -4   7     1098.99     1050.62      8.06 o 
   2  -4   7     2076.77     2053.50     14.51 o 
   3  -4   7       29.39       32.71      8.57 o 
   4  -4   7       53.66       50.31      5.45 o 
   5  -4   7       19.74       22.32      5.47 o 
   6  -4   7      228.33      233.88     19.95 o 
   7  -4   7      645.66      686.08     18.69 o 
  -8  -3   7        1.67       -2.18      9.95 o 
  -7  -3   7       66.51       56.49     10.26 o 
  -6  -3   7      708.73      803.39     29.09 o 
  -5  -3   7      864.12      850.06     13.01 o 
  -4  -3   7       12.72       10.04      3.66 o 
  -3  -3   7       54.32       55.28      3.24 o 
  -2  -3   7     1006.88     1025.57     16.93 o 
  -1  -3   7      253.87      256.78      5.90 o 
   0  -3   7      566.86      553.55     19.76 o 
   1  -3   7       67.54       72.65      3.63 o 
   2  -3   7       23.20       21.41      2.51 o 
   3  -3   7      443.15      429.66      9.76 o 
   4  -3   7      576.67      591.06     28.53 o 
   5  -3   7       71.45       70.73      6.97 o 
   6  -3   7       67.24       59.18      7.42 o 
   7  -3   7       96.43       84.60     21.51 o 
  -8  -2   7       66.73       71.94     12.58 o 
  -7  -2   7      130.13      143.52     13.30 o 
  -6  -2   7       46.33       43.99      9.91 o 
  -5  -2   7     3524.97     3479.73     23.20 o 
  -4  -2   7     3534.07     3549.18     18.12 o 
  -3  -2   7       22.10       23.89      2.27 o 
  -2  -2   7     3400.23     3402.51     18.42 o 
  -1  -2   7        0.22        1.65      2.28 o 
   0  -2   7      411.67      397.07      4.92 o 
   1  -2   7     1604.21     1574.43     14.68 o 
   2  -2   7       81.90       86.03      3.82 o 
   3  -2   7     3177.33     3194.91     55.93 o 
   4  -2   7      229.13      239.04     32.94 o 
   5  -2   7      102.43       97.46      7.58 o 
   6  -2   7      132.59      155.75     14.31 o 
   7  -2   7        3.48        3.39      6.74 o 
  -8  -1   7        7.26        6.78     10.75 o 
  -7  -1   7       31.63       34.03      9.57 o 
  -6  -1   7      371.66      335.62     16.36 o 
  -5  -1   7      545.89      534.55     10.65 o 
  -4  -1   7     1877.41     1861.73     20.28 o 
  -3  -1   7       56.54       66.66      4.02 o 
  -2  -1   7        0.87        1.70      1.41 o 
  -1  -1   7      927.32      898.52      9.57 o 
   0  -1   7      154.62      169.70      4.23 o 
   1  -1   7      937.22      952.70     10.72 o 
   2  -1   7        0.50        0.37      4.10 o 
   3  -1   7      197.29      200.36      9.96 o 
   4  -1   7       25.69       22.19      6.31 o 
   5  -1   7      686.78      723.78     21.03 o 
   6  -1   7       89.44       86.03     11.00 o 
   7  -1   7        3.83        4.31      8.39 o 
  -8   0   7     1189.43     1157.81     33.14 o 
  -7   0   7        0.22        1.12      9.55 o 
  -6   0   7      165.05      163.34     12.88 o 
  -5   0   7       77.54       76.21      5.47 o 
  -4   0   7     1700.90     1630.10     14.88 o 
  -3   0   7     4945.70     4994.43     84.40 o 
  -2   0   7     1211.86     1166.44     11.07 o 
  -1   0   7     3943.63     3986.96     30.06 o 
   0   0   7      111.04      110.78      4.01 o 
   1   0   7      199.15      181.31      5.36 o 
   2   0   7      718.47      730.94     16.79 o 
   3   0   7      467.62      462.96     15.17 o 
   4   0   7     1741.79     1779.48     30.80 o 
   5   0   7     2212.81     2215.11     37.54 o 
   6   0   7       17.55       10.85      7.72 o 
   7   0   7       13.18       13.02      9.86 o 
  -8   1   7      726.97      694.20     27.11 o 
  -7   1   7        0.47       -2.03      8.86 o 
  -6   1   7       31.50       21.48     10.98 o 
  -5   1   7      216.20      211.24     14.80 o 
  -4   1   7      242.28      249.17      7.24 o 
  -3   1   7     5721.19     5751.49     22.97 o 
  -2   1   7       15.42       10.95      6.05 o 
  -1   1   7      163.71      172.20      7.28 o 
   0   1   7        1.91        2.68      2.21 o 
   1   1   7        0.18       -2.98      2.98 o 
   2   1   7     1478.29     1451.77     25.49 o 
   3   1   7      707.74      724.28     19.96 o 
   4   1   7      411.36      402.96     16.78 o 
   5   1   7       46.67       45.81     10.19 o 
   6   1   7       73.38       74.79     12.64 o 
  -8   2   7       16.29       17.87     11.49 o 
  -7   2   7      822.57      803.30     28.67 o 
  -6   2   7      273.18      250.84     17.78 o 
  -5   2   7      579.86      585.90     23.59 o 
  -4   2   7      147.28      191.03     16.77 o 
  -3   2   7      465.57      475.87     13.90 o 
  -2   2   7      982.71      928.43     16.69 o 
  -1   2   7     1921.15     1860.31     21.23 o 
   0   2   7      534.07      538.25     12.14 o 
   1   2   7     1828.52     1789.95     81.52 o 
   2   2   7      163.29      171.95     12.35 o 
   3   2   7      527.23      532.72     19.05 o 
   4   2   7      634.61      647.38     22.27 o 
   5   2   7        0.74        4.62      8.53 o 
   6   2   7     1173.75     1253.24     34.30 o 
  -8   3   7        0.74       18.84     12.74 o 
  -7   3   7     1324.99     1282.08     37.52 o 
  -6   3   7      309.93      261.84     20.13 o 
  -5   3   7      151.92      154.90     16.73 o 
  -4   3   7        1.75       -2.67     12.81 o 
  -3   3   7        1.80        4.80      3.53 o 
  -2   3   7     3372.81     3259.75     21.00 o 
  -1   3   7     1460.16     1399.54     12.99 o 
   0   3   7      624.66      610.26      9.46 o 
   1   3   7      491.79      495.68      9.00 o 
   2   3   7      165.28      168.09      7.60 o 
   3   3   7      172.22      184.29     13.82 o 
   4   3   7      419.43      432.94     19.67 o 
   5   3   7      133.95      115.55     14.05 o 
   6   3   7      338.50      353.41     21.96 o 
  -7   4   7        4.65        5.11     13.66 o 
  -6   4   7      169.56      171.61     18.94 o 
  -5   4   7      511.80      469.54     23.44 o 
  -4   4   7       49.97       56.43     15.28 o 
  -3   4   7      113.24      118.67      6.52 o 
  -2   4   7      254.89      267.70      8.46 o 
  -1   4   7     1161.43     1163.58     16.02 o 
   0   4   7     1110.46     1068.35     24.86 o 
   1   4   7      334.64      334.41     11.14 o 
   2   4   7      526.19      555.26     21.76 o 
   3   4   7        9.76        8.67     10.49 o 
   4   4   7      199.52      210.04     16.35 o 
   5   4   7      291.06      329.83     19.84 o 
  -6   5   7      274.27      289.72     22.92 o 
  -5   5   7     1019.97     1077.73     36.04 o 
  -4   5   7      277.51      272.40     22.18 o 
  -3   5   7      180.98      187.21      8.92 o 
  -2   5   7      218.63      216.49      9.06 o 
  -1   5   7      957.88      948.76     16.71 o 
   0   5   7     1598.81     1561.49     21.22 o 
   1   5   7       12.79        7.03      4.93 o 
   2   5   7      420.68      445.17     13.73 o 
   3   5   7      180.19      187.85     10.56 o 
   4   5   7       18.20       29.04     13.45 o 
  -5   6   7      108.13      108.67     20.23 o 
  -4   6   7      274.72      306.67     23.06 o 
  -3   6   7        0.92        1.90     14.03 o 
  -2   6   7      100.94      103.95      8.15 o 
  -1   6   7       49.14       43.89      8.01 o 
   0   6   7      191.57      199.23      9.93 o 
   1   6   7      164.70      185.79     17.47 o 
   2   6   7      243.07      259.70      9.95 o 
   3   6   7      223.62      204.73     24.76 o 
  -3   7   7        0.73       -0.41     16.28 o 
  -2   7   7       43.70       45.92     13.92 o 
  -1   7   7      100.11      129.91     17.78 o 
   0   7   7       52.66       53.99     15.21 o 
  -1  -9   8        5.95        0.33     11.00 o 
   0  -9   8       30.88       29.11      9.90 o 
  -4  -8   8      680.37      676.92     28.35 o 
  -3  -8   8       60.50       53.88     12.01 o 
  -2  -8   8       47.51       47.24     14.59 o 
  -1  -8   8       49.31       51.17     11.86 o 
   0  -8   8      319.44      330.59     32.21 o 
   1  -8   8      310.12      324.55     33.59 o 
   2  -8   8       52.49       76.87     30.00 o 
   3  -8   8      323.41      343.01     34.72 o 
  -5  -7   8        3.01        3.14     10.80 o 
  -4  -7   8      185.37      211.39     10.79 o 
  -3  -7   8      111.04      127.89     13.83 o 
  -2  -7   8      216.90      196.73     13.34 o 
  -1  -7   8       65.73       58.67      9.77 o 
   0  -7   8        3.05       11.48     24.07 o 
   1  -7   8      424.93      440.68     34.45 o 
   2  -7   8       13.48       17.81     20.89 o 
   3  -7   8       64.46       99.35     24.92 o 
   4  -7   8       25.39       33.88     22.98 o 
  -6  -6   8      196.89      214.44     16.76 o 
  -5  -6   8       10.78       11.18      6.35 o 
  -4  -6   8      114.92      107.85      8.80 o 
  -3  -6   8     1818.62     1857.58     57.89 o 
  -2  -6   8        1.08       -2.19      8.61 o 
  -1  -6   8      751.81      717.37     19.00 o 
   0  -6   8      167.84      182.20     25.19 o 
   1  -6   8      317.13      303.64     26.41 o 
   2  -6   8      347.94      358.49     26.08 o 
   3  -6   8       18.05       13.09     17.49 o 
   4  -6   8      551.65      540.71     30.43 o 
   5  -6   8      194.80      176.30     22.97 o 
  -7  -5   8       87.65      106.08      9.13 o 
  -6  -5   8        4.96        4.30      4.75 o 
  -5  -5   8       19.03       27.08      4.74 o 
  -4  -5   8        0.96       -0.64      3.38 o 
  -3  -5   8     1061.60     1052.75     13.18 o 
  -2  -5   8      265.48      267.84     12.47 o 
  -1  -5   8      256.85      252.66     24.34 o 
   0  -5   8       47.58       66.70     21.03 o 
   1  -5   8       30.14       18.16     21.51 o 
   2  -5   8      474.01      423.31     28.34 o 
   3  -5   8       59.20       55.45     20.19 o 
   4  -5   8       33.09       23.45     17.72 o 
   5  -5   8       29.09       60.71     16.86 o 
   6  -5   8      286.75      360.93     25.39 o 
  -7  -4   8      851.30      902.24     27.54 o 
  -6  -4   8      211.14      219.10      8.43 o 
  -5  -4   8      477.13      500.72     10.67 o 
  -4  -4   8      236.81      240.12      7.29 o 
  -3  -4   8       23.44       27.37      2.82 o 
  -2  -4   8     3133.83     3067.22     26.62 o 
  -1  -4   8      761.14      767.18     28.41 o 
   0  -4   8      616.26      562.83     25.10 o 
   1  -4   8      374.26      357.84      4.87 o 
   2  -4   8       38.42       39.30      8.06 o 
   3  -4   8      455.06      476.12      9.82 o 
   4  -4   8      866.16      892.83     15.40 o 
   5  -4   8      137.07      141.87      8.19 o 
   6  -4   8      190.76      231.23     19.77 o 
  -8  -3   8       10.49        4.69     10.26 o 
  -7  -3   8       95.78      119.02     12.90 o 
  -6  -3   8      130.08      129.93     17.62 o 
  -5  -3   8       33.33       32.38      4.70 o 
  -4  -3   8      330.96      335.40      9.76 o 
  -3  -3   8       35.53       33.14      3.64 o 
  -2  -3   8     2074.56     2146.74     29.21 o 
  -1  -3   8      324.68      280.91      5.00 o 
   0  -3   8       23.11       23.00      1.03 o 
   1  -3   8       68.34       74.33      6.61 o 
   2  -3   8       19.00       19.29      2.62 o 
   3  -3   8      177.58      171.32      8.41 o 
   4  -3   8      192.23      186.65     12.88 o 
   5  -3   8      224.53      240.93     20.79 o 
   6  -3   8       45.56       40.60      7.01 o 
  -8  -2   8      223.01      209.50     16.46 o 
  -7  -2   8      106.18      117.23     12.14 o 
  -6  -2   8      825.74      842.98     18.33 o 
  -5  -2   8     1281.18     1270.93     23.27 o 
  -4  -2   8      481.73      490.85      8.37 o 
  -3  -2   8      340.44      352.15      4.89 o 
  -2  -2   8        5.81        6.69      2.68 o 
  -1  -2   8     2028.82     1960.24     12.38 o 
   0  -2   8     4973.28     4875.06     33.30 o 
   1  -2   8       46.29       47.07      2.85 o 
   2  -2   8      199.25      180.95      6.91 o 
   3  -2   8       43.28       47.32      6.67 o 
   4  -2   8       53.39       38.55      6.03 o 
   5  -2   8      661.92      665.71     50.72 o 
   6  -2   8       47.26       33.40      7.15 o 
  -8  -1   8      708.65      718.00     26.81 o 
  -7  -1   8       95.74       96.99     11.91 o 
  -6  -1   8      995.23     1024.47     26.54 o 
  -5  -1   8      318.59      329.14     13.34 o 
  -4  -1   8        3.94        0.38      6.13 o 
  -3  -1   8      601.84      628.97     16.08 o 
  -2  -1   8     1002.81      996.53      8.98 o 
  -1  -1   8     1195.31     1170.71     12.21 o 
   0  -1   8     1879.51     1835.33     15.32 o 
   1  -1   8      334.11      356.18     10.73 o 
   2  -1   8       79.19       82.32      6.92 o 
   3  -1   8       71.66       73.76      7.76 o 
   4  -1   8       36.15       37.95      7.41 o 
   5  -1   8      960.36     1039.07     25.68 o 
   6  -1   8        1.82        0.03      8.27 o 
  -8   0   8      425.99      404.38     21.41 o 
  -7   0   8      567.83      546.37     22.18 o 
  -6   0   8      174.26      169.86     13.57 o 
  -5   0   8        1.28        0.97      3.49 o 
  -4   0   8     2802.63     2641.91     19.68 o 
  -3   0   8       28.71       30.66      4.50 o 
  -2   0   8     1270.90     1238.67     13.43 o 
  -1   0   8        3.06        0.52      4.64 o 
   0   0   8      187.10      186.42      4.77 o 
   1   0   8     1565.09     1537.45     39.31 o 
   2   0   8      997.98     1015.81     20.66 o 
   3   0   8      214.23      218.68     11.87 o 
   4   0   8       36.04       33.99      8.19 o 
   5   0   8       23.63       26.85      8.52 o 
   6   0   8      213.37      222.93     16.04 o 
  -8   1   8       35.38       49.17     11.88 o 
  -7   1   8      415.24      468.59     21.70 o 
  -6   1   8     1087.42     1102.69     30.65 o 
  -5   1   8      510.28      472.15     20.35 o 
  -4   1   8     2457.13     2189.29     48.45 o 
  -3   1   8       79.14       86.42      3.89 o 
  -2   1   8      493.56      484.65     29.52 o 
  -1   1   8      252.43      247.86      9.14 o 
   0   1   8       83.32       79.10      5.60 o 
   1   1   8     3167.52     3201.52     46.06 o 
   2   1   8       11.19       14.41      7.16 o 
   3   1   8      179.72      174.30     12.34 o 
   4   1   8       15.61       21.83      8.97 o 
   5   1   8        1.80        1.52      7.98 o 
   6   1   8      326.01      383.27     20.44 o 
  -8   2   8       14.16       23.78     12.56 o 
  -7   2   8      100.90      105.94     15.02 o 
  -6   2   8     1308.02     1173.69     32.88 o 
  -5   2   8      110.98      104.07     14.55 o 
  -4   2   8       78.01       85.47     14.77 o 
  -3   2   8      922.05      893.48     18.78 o 
  -2   2   8      138.72      148.03      9.40 o 
  -1   2   8      287.40      272.62     10.35 o 
   0   2   8        8.33        3.90      5.40 o 
   1   2   8      326.72      332.83     10.21 o 
   2   2   8      526.12      506.49     37.49 o 
   3   2   8     1190.72     1195.74     28.11 o 
   4   2   8        0.88        2.74      8.76 o 
   5   2   8       10.58        9.45      8.64 o 
   6   2   8        0.07       -0.23      9.54 o 
  -7   3   8        3.32       -4.63     12.00 o 
  -6   3   8      431.31      412.85     22.61 o 
  -5   3   8     1589.18     1571.15     37.97 o 
  -4   3   8      158.86      158.43     17.51 o 
  -3   3   8     1732.72     1655.18     13.73 o 
  -2   3   8      197.67      203.63      5.02 o 
  -1   3   8      482.64      497.16     13.08 o 
   0   3   8      736.91      741.69     15.37 o 
   1   3   8       82.79       84.04      6.97 o 
   2   3   8     1748.00     1684.18     25.51 o 
   3   3   8      567.50      582.93     22.69 o 
   4   3   8       56.95       58.81     11.73 o 
   5   3   8       57.28       60.20     12.42 o 
  -7   4   8       28.99       24.20     13.86 o 
  -6   4   8        0.49        2.18     13.83 o 
  -5   4   8      539.65      596.29     27.66 o 
  -4   4   8       58.00       55.38     15.15 o 
  -3   4   8        2.58       -2.07     12.94 o 
  -2   4   8      304.42      304.00     29.89 o 
  -1   4   8      127.45      131.34      7.05 o 
   0   4   8      305.67      305.87      7.92 o 
   1   4   8       61.93       59.88      4.48 o 
   2   4   8      149.02      159.58     14.66 o 
   3   4   8        7.63        9.61      9.99 o 
   4   4   8      464.09      496.96     23.63 o 
  -6   5   8        1.58       11.60     15.17 o 
  -5   5   8      118.74      118.32     18.87 o 
  -4   5   8     1020.56     1061.44     35.74 o 
  -3   5   8      773.35      776.80     29.97 o 
  -2   5   8     1024.98     1018.34     32.62 o 
  -1   5   8      852.87      834.75     18.66 o 
   0   5   8       72.03       75.27      6.50 o 
   1   5   8       98.66       97.32      7.30 o 
   2   5   8      241.79      244.54     11.13 o 
   3   5   8      179.43      225.41     18.07 o 
  -4   6   8      764.92      831.55     34.44 o 
  -3   6   8      311.51      315.50     24.03 o 
  -2   6   8       59.32       52.35     15.90 o 
  -1   6   8        7.71       11.27     10.72 o 
   0   6   8       39.11       40.36     13.34 o 
   1   6   8      126.15      114.34     13.65 o 
  -3  -8   9      131.78      139.29     15.74 o 
  -2  -8   9      113.79       96.08     11.66 o 
  -1  -8   9      273.57      275.69     16.03 o 
   0  -8   9      421.38      434.54     37.24 o 
   1  -8   9       53.41       94.22     27.88 o 
   2  -8   9      263.82      336.69     36.88 o 
  -5  -7   9        4.60        2.14     10.89 o 
  -4  -7   9        0.39        5.30      6.89 o 
  -3  -7   9        4.75        6.09      9.16 o 
  -2  -7   9        2.06       -0.49     14.22 o 
  -1  -7   9       97.37       80.46     10.71 o 
   0  -7   9      244.23      258.29     27.78 o 
   1  -7   9       61.07       56.45     26.41 o 
   2  -7   9       68.30       60.45     26.68 o 
   3  -7   9        1.09       39.56     25.59 o 
   4  -7   9      135.96      113.46     25.42 o 
  -6  -6   9      326.69      377.77     20.65 o 
  -5  -6   9       19.32       15.07      6.66 o 
  -4  -6   9      385.91      428.54     14.01 o 
  -3  -6   9       43.50       32.46      8.44 o 
  -2  -6   9      224.75      219.55     12.84 o 
  -1  -6   9      418.58      398.88     25.62 o 
   0  -6   9       65.53       76.71     21.95 o 
   1  -6   9     1285.91     1238.35     42.44 o 
   2  -6   9       11.70       22.51     22.14 o 
   3  -6   9      279.79      224.55     25.68 o 
   4  -6   9        4.11       -8.91     17.66 o 
   5  -6   9       14.53       10.87     17.93 o 
  -7  -5   9      258.94      291.91     18.33 o 
  -6  -5   9      148.38      169.00     10.52 o 
  -5  -5   9       40.74       53.35      7.83 o 
  -4  -5   9       28.88       40.52      6.97 o 
  -3  -5   9        3.30       -1.13      7.14 o 
  -2  -5   9       72.32       75.74      9.23 o 
  -1  -5   9      178.07      189.93     26.21 o 
   0  -5   9      115.38      119.02     20.24 o 
   1  -5   9      460.85      417.00     25.59 o 
   2  -5   9        2.75        0.89     16.59 o 
   3  -5   9        0.22       -4.32     19.70 o 
   4  -5   9       14.96       24.03     15.25 o 
   5  -5   9        0.22        4.74     13.40 o 
  -7  -4   9      142.71      141.36     13.58 o 
  -6  -4   9      221.43      228.77     11.30 o 
  -5  -4   9      729.27      796.73     13.17 o 
  -4  -4   9      206.77      202.28      6.77 o 
  -3  -4   9      929.93      935.48     16.95 o 
  -2  -4   9       96.38      100.47      7.59 o 
  -1  -4   9      127.95      165.44     21.21 o 
   0  -4   9        7.32        9.26     17.06 o 
   1  -4   9       43.01       23.36     15.52 o 
   2  -4   9     1963.41     1886.86     27.41 o 
   3  -4   9     1108.60     1151.27     22.99 o 
   4  -4   9       87.08      104.61     17.11 o 
   5  -4   9       21.46       31.64     12.56 o 
   6  -4   9        8.99       14.43     15.39 o 
  -7  -3   9        1.21        8.51      8.92 o 
  -6  -3   9      248.52      266.44     11.89 o 
  -5  -3   9     1371.40     1446.93     17.42 o 
  -4  -3   9        0.12        4.07      4.64 o 
  -3  -3   9       85.06       88.85      3.40 o 
  -2  -3   9       95.32       95.01      4.10 o 
  -1  -3   9      765.04      750.41      7.12 o 
   0  -3   9      797.22      760.33      8.67 o 
   1  -3   9      288.61      286.72     17.26 o 
   2  -3   9     1100.93     1088.02     14.04 o 
   3  -3   9      152.77      160.50      7.22 o 
   4  -3   9       33.48       27.54      9.98 o 
   5  -3   9       19.22        8.17      5.61 o 
   6  -3   9        1.35       -1.17      6.04 o 
  -8  -2   9       84.69       81.43     12.18 o 
  -7  -2   9      261.48      273.13     16.99 o 
  -6  -2   9       29.51       26.34      6.78 o 
  -5  -2   9      508.38      521.26     13.95 o 
  -4  -2   9       81.44       77.13      3.53 o 
  -3  -2   9      765.92      796.89      9.04 o 
  -2  -2   9      179.06      179.41      6.26 o 
  -1  -2   9     1429.42     1463.91     15.62 o 
   0  -2   9      585.80      613.19     10.36 o 
   1  -2   9        6.17        6.91      2.45 o 
   2  -2   9      105.46      105.56      9.31 o 
   3  -2   9       15.40       13.35      4.83 o 
   4  -2   9      802.77      799.73     40.83 o 
   5  -2   9       34.98       32.12      6.45 o 
   6  -2   9      172.10      178.71     15.79 o 
  -8  -1   9       50.65       35.75     11.24 o 
  -7  -1   9      387.04      401.99     19.52 o 
  -6  -1   9        3.31        5.08      6.42 o 
  -5  -1   9      127.75      120.48      9.40 o 
  -4  -1   9     1735.55     1713.83     50.20 o 
  -3  -1   9      534.38      565.36     12.97 o 
  -2  -1   9      369.32      339.70     10.88 o 
  -1  -1   9     1073.31     1045.03     14.19 o 
   0  -1   9      294.10      292.32      8.51 o 
   1  -1   9      319.98      317.46     11.49 o 
   2  -1   9      239.00      234.38     10.85 o 
   3  -1   9      455.98      496.47     15.79 o 
   4  -1   9      673.94      691.37     20.22 o 
   5  -1   9        4.52       10.40      7.74 o 
   6  -1   9       24.85        8.02      8.88 o 
  -8   0   9       53.54       52.83     11.66 o 
  -7   0   9      101.79      107.94     12.87 o 
  -6   0   9        1.30       -3.49      9.91 o 
  -5   0   9       35.28       40.52      8.60 o 
  -4   0   9     1376.01     1357.78     22.35 o 
  -3   0   9      594.36      581.76     17.25 o 
  -2   0   9      665.80      638.55     10.11 o 
  -1   0   9      379.36      388.34     10.58 o 
   0   0   9      654.02      621.19      8.44 o 
   1   0   9      144.63      132.89      9.06 o 
   2   0   9      102.62       99.97      9.34 o 
   3   0   9        7.58       10.90      7.05 o 
   4   0   9       48.65       46.32      9.27 o 
   5   0   9      281.81      283.68     16.36 o 
   6   0   9      153.85      176.34     15.36 o 
  -8   1   9      655.87      642.28     27.32 o 
  -7   1   9      394.77      411.68     21.73 o 
  -6   1   9      163.53      151.15     14.65 o 
  -5   1   9      385.40      371.54     19.03 o 
  -4   1   9        0.11        8.59      8.21 o 
  -3   1   9     1575.58     1588.94     14.05 o 
  -2   1   9     1753.98     1718.14     23.06 o 
  -1   1   9        2.78        5.18      5.74 o 
   0   1   9      827.64      798.63     16.96 o 
   1   1   9       25.57       24.17      8.12 o 
   2   1   9      299.89      288.44     14.43 o 
   3   1   9      446.77      462.08     18.23 o 
   4   1   9        9.81        1.86      8.56 o 
   5   1   9      560.43      577.13     23.09 o 
  -7   2   9       80.95       72.59     15.99 o 
  -6   2   9        9.55       10.70     12.46 o 
  -5   2   9        8.30       16.45     12.30 o 
  -4   2   9      248.61      254.01     13.43 o 
  -3   2   9      454.04      478.32     20.60 o 
  -2   2   9      790.66      781.47     17.35 o 
  -1   2   9        6.10        5.94      6.48 o 
   0   2   9      516.98      513.30     13.17 o 
   1   2   9       94.42       95.95      7.47 o 
   2   2   9        8.60        9.18      5.31 o 
   3   2   9      407.73      427.53     19.17 o 
   4   2   9      180.41      168.83     14.45 o 
   5   2   9        0.24       -1.94      8.93 o 
  -7   3   9      483.85      467.78     25.99 o 
  -6   3   9     1182.46     1149.16     36.00 o 
  -5   3   9       13.77       13.27     11.97 o 
  -4   3   9      141.02      147.72     16.41 o 
  -3   3   9       61.23       52.11     13.28 o 
  -2   3   9      231.41      223.19     11.68 o 
  -1   3   9     2242.75     2148.56     28.36 o 
   0   3   9      113.23      111.45      8.43 o 
   1   3   9      498.12      475.13     11.82 o 
   2   3   9      134.40      130.49      7.86 o 
   3   3   9      121.87      115.72     13.14 o 
   4   3   9      139.37      162.13     15.65 o 
  -6   4   9      236.46      264.72     21.22 o 
  -5   4   9        4.14        0.52     14.06 o 
  -4   4   9        4.70       12.89     13.92 o 
  -3   4   9       87.47      121.57     16.44 o 
  -2   4   9        6.55        1.49     12.59 o 
  -1   4   9     2140.40     2165.51     42.35 o 
   0   4   9       19.31       15.29      6.60 o 
   1   4   9       10.88        5.77     10.50 o 
   2   4   9       44.43       40.25     11.72 o 
   3   4   9       21.54       18.72      9.97 o 
  -5   5   9      723.21      831.27     35.61 o 
  -4   5   9      153.68      181.23     21.25 o 
  -3   5   9      199.34      207.25     19.83 o 
  -2   5   9       72.80       69.15     14.06 o 
  -1   5   9       18.71       23.87     10.93 o 
   0   5   9      489.56      479.40     23.11 o 
   1   5   9      395.92      372.25     21.16 o 
   2   5   9       53.69       47.86      9.18 o 
  -3   6   9       58.95       94.52     18.89 o 
  -2   6   9        1.82       -1.01     13.28 o 
  -1   6   9       65.03       73.42     15.51 o 
   0   6   9      952.49      927.71     31.97 o 
  -2  -8  10       39.62       51.12     13.19 o 
  -1  -8  10      218.30      213.11     14.91 o 
   0  -8  10       69.52      105.15     27.77 o 
   1  -8  10      497.62      473.32     36.34 o 
  -4  -7  10      526.26      525.31     16.39 o 
  -3  -7  10       11.15        7.92      8.61 o 
  -2  -7  10       41.50       62.33     10.45 o 
  -1  -7  10       67.43       62.04      9.93 o 
   0  -7  10       32.77       67.75     26.32 o 
   1  -7  10      588.67      589.29     37.62 o 
   2  -7  10      144.22      130.77     25.62 o 
   3  -7  10      143.97      195.83     29.84 o 
  -5  -6  10        0.78        4.31      7.06 o 
  -4  -6  10        3.28        2.81      6.93 o 
  -3  -6  10      299.33      308.27     14.21 o 
  -2  -6  10      273.66      279.25     13.65 o 
  -1  -6  10        8.84       18.10     10.82 o 
   0  -6  10      594.70      586.21     32.96 o 
   1  -6  10        1.14       12.91     22.36 o 
   2  -6  10      262.67      313.90     28.80 o 
   3  -6  10      163.86      154.25     24.60 o 
   4  -6  10        0.33       -0.04     21.63 o 
  -6  -5  10      244.08      254.53     12.36 o 
  -5  -5  10        5.87        7.33      6.19 o 
  -4  -5  10        0.99       -2.01      6.21 o 
  -3  -5  10      917.30      885.37     15.69 o 
  -2  -5  10     1192.93     1152.02     21.48 o 
  -1  -5  10      104.17      132.92     23.92 o 
   0  -5  10       83.86       82.19     20.70 o 
   1  -5  10       28.43       19.43     19.09 o 
   2  -5  10      380.54      332.09     25.42 o 
   3  -5  10     1210.53     1221.36     40.88 o 
   4  -5  10       23.82       48.51     17.72 o 
   5  -5  10      461.49      535.93     29.00 o 
  -7  -4  10       12.22       17.57     13.48 o 
  -6  -4  10      131.01      130.73     16.34 o 
  -5  -4  10       28.28       33.30      6.30 o 
  -4  -4  10       79.61       89.74      7.47 o 
  -3  -4  10        0.33        2.19      5.05 o 
  -2  -4  10       62.47       69.38      7.84 o 
  -1  -4  10       93.74      108.34     20.43 o 
   0  -4  10      359.24      296.91     21.53 o 
   1  -4  10      203.79      209.47     19.70 o 
   2  -4  10       76.51       80.51     15.31 o 
   3  -4  10      527.77      527.43     26.37 o 
   4  -4  10      316.04      353.25     24.19 o 
   5  -4  10       12.77       31.81     14.59 o 
  -7  -3  10      340.42      353.62     14.69 o 
  -6  -3  10      931.72      966.84     20.56 o 
  -5  -3  10      136.92      130.18      6.30 o 
  -4  -3  10       58.99       60.82      4.12 o 
  -3  -3  10        1.21        0.73      3.04 o 
  -2  -3  10       39.76       46.79      4.54 o 
  -1  -3  10     1957.26     2024.59     88.92 o 
   0  -3  10        0.19        4.09      8.09 o 
   1  -3  10      677.12      703.11     11.14 o 
   2  -3  10       26.16       23.72      4.97 o 
   3  -3  10       42.69       42.58      5.17 o 
   4  -3  10     1175.16     1229.15     45.60 o 
   5  -3  10      110.80      116.04     17.43 o 
  -7  -2  10        0.13       -3.48      8.77 o 
  -6  -2  10       47.96       56.96      7.70 o 
  -5  -2  10        6.89        7.34      6.04 o 
  -4  -2  10      113.53      113.97      6.91 o 
  -3  -2  10       65.03       62.35      3.75 o 
  -2  -2  10      162.71      174.71      5.87 o 
  -1  -2  10      544.36      559.18     11.14 o 
   0  -2  10      692.04      699.14     12.09 o 
   1  -2  10      311.56      295.58     17.43 o 
   2  -2  10       14.52       11.29      4.72 o 
   3  -2  10       43.49       38.41      9.61 o 
   4  -2  10      234.41      241.11     30.28 o 
   5  -2  10      254.31      256.98     11.51 o 
  -7  -1  10      518.35      567.13     22.54 o 
  -6  -1  10        1.29        1.44      6.65 o 
  -5  -1  10      607.58      613.44     16.19 o 
  -4  -1  10        0.72        0.35      6.81 o 
  -3  -1  10      581.11      579.76     11.11 o 
  -2  -1  10       53.96       59.11      8.30 o 
  -1  -1  10      236.35      242.77      4.64 o 
   0  -1  10     1888.73     1800.40     28.37 o 
   1  -1  10      807.27      827.92     24.94 o 
   2  -1  10      535.82      530.89     15.85 o 
   3  -1  10      100.36      106.21      9.53 o 
   4  -1  10        1.11        4.82      7.38 o 
   5  -1  10      504.14      514.31     20.30 o 
  -7   0  10      398.95      408.25     20.60 o 
  -6   0  10        0.50       -6.52     11.00 o 
  -5   0  10      117.46      141.45     10.19 o 
  -4   0  10        1.76        7.59      7.76 o 
  -3   0  10        5.75        6.90      5.50 o 
  -2   0  10       24.06       31.92      4.84 o 
  -1   0  10       77.10       67.82      5.59 o 
   0   0  10      416.04      405.79     14.74 o 
   1   0  10      415.94      386.58     14.78 o 
   2   0  10      106.53      100.43      9.59 o 
   3   0  10       34.82       28.69      8.26 o 
   4   0  10      111.81      125.61     11.39 o 
   5   0  10      106.81      105.25     12.48 o 
  -7   1  10      168.12      192.79     18.40 o 
  -6   1  10      319.99      334.16     20.05 o 
  -5   1  10      136.42      129.38     11.24 o 
  -4   1  10      539.73      515.95     19.66 o 
  -3   1  10      839.45      819.67     18.81 o 
  -2   1  10      433.53      432.51     11.34 o 
  -1   1  10        2.43        3.72      6.44 o 
   0   1  10      331.74      307.98     10.80 o 
   1   1  10      303.33      283.16     19.26 o 
   2   1  10     2430.51     2497.66     38.93 o 
   3   1  10        0.23        3.60      8.97 o 
   4   1  10      189.70      203.92     14.66 o 
   5   1  10       69.17       60.73     12.56 o 
  -7   2  10      145.72      135.17     16.66 o 
  -6   2  10      992.49      983.07     32.36 o 
  -5   2  10      113.17      121.89     15.53 o 
  -4   2  10      193.87      201.87     12.16 o 
  -3   2  10        3.86       10.56      7.69 o 
  -2   2  10       12.01        1.47      7.55 o 
  -1   2  10       48.72       41.05      8.93 o 
   0   2  10      221.54      214.37      9.87 o 
   1   2  10      198.99      186.94      9.05 o 
   2   2  10      411.25      391.50     17.41 o 
   3   2  10       10.75        7.82      9.28 o 
   4   2  10        8.64        8.21      9.17 o 
  -6   3  10      480.55      490.66     26.49 o 
  -5   3  10       93.88       80.07     15.91 o 
  -4   3  10      233.39      237.25     20.27 o 
  -3   3  10       29.82       26.79      9.34 o 
  -2   3  10     1432.64     1389.70     26.19 o 
  -1   3  10        0.72        9.37      7.10 o 
   0   3  10       91.16       90.56      8.12 o 
   1   3  10        1.67        0.14      6.14 o 
   2   3  10       27.17       19.24      9.78 o 
   3   3  10      551.41      517.39     22.84 o 
  -5   4  10      346.66      407.97     26.05 o 
  -4   4  10      541.77      604.90     27.83 o 
  -3   4  10       50.75       48.65     15.86 o 
  -2   4  10      293.88      295.52     19.44 o 
  -1   4  10        5.23        7.14      7.36 o 
   0   4  10       33.59       39.04      7.31 o 
   1   4  10       73.51       61.59     12.38 o 
   2   4  10       22.58       21.73      8.30 o 
  -4   5  10      290.50      339.57     25.59 o 
  -3   5  10       42.27       33.36     16.77 o 
  -2   5  10      195.16      191.98     19.88 o 
  -1   5  10      128.43      133.35     15.54 o 
   0   5  10      175.35      176.03     16.33 o 
   1   5  10       93.62       93.73     14.96 o 
  -3  -7  11      349.99      334.71     16.18 o 
  -2  -7  11      131.12      138.20     12.01 o 
  -1  -7  11        2.28        6.99      9.31 o 
   0  -7  11      902.19      875.42     43.21 o 
   1  -7  11      296.27      311.62     32.78 o 
   2  -7  11       81.36       84.41     26.24 o 
  -5  -6  11       19.56       15.38      7.15 o 
  -4  -6  11       38.60       39.35      8.92 o 
  -3  -6  11       44.56       46.56      9.22 o 
  -2  -6  11      311.52      310.28     14.37 o 
  -1  -6  11       50.56       51.17     14.08 o 
   0  -6  11        7.13       48.36     23.85 o 
   1  -6  11       64.97       72.64     24.60 o 
   2  -6  11      475.11      506.26     33.56 o 
   3  -6  11        0.44       -1.27     20.50 o 
  -6  -5  11      208.49      226.23     19.41 o 
  -5  -5  11       94.33      105.77     15.99 o 
  -4  -5  11      520.91      559.51     13.58 o 
  -3  -5  11      208.88      213.81      9.33 o 
  -2  -5  11      494.07      484.12     15.20 o 
  -1  -5  11      527.78      503.29     29.41 o 
   0  -5  11       94.52       90.16     20.70 o 
   1  -5  11      233.67      237.32     23.12 o 
   2  -5  11     1259.30     1299.02     42.84 o 
   3  -5  11       10.04        0.43     21.57 o 
   4  -5  11      225.70      262.83     24.02 o 
  -6  -4  11      480.25      586.47     27.78 o 
  -5  -4  11       97.56      109.73     16.22 o 
  -4  -4  11       45.52       35.00      9.73 o 
  -3  -4  11        1.05        4.72      5.13 o 
  -2  -4  11      224.14      239.21     10.29 o 
  -1  -4  11       50.12       55.86     16.33 o 
   0  -4  11        6.30        4.03     14.72 o 
   1  -4  11       52.36       26.09     16.94 o 
   2  -4  11      141.99      146.09     18.26 o 
   3  -4  11      313.99      311.25     23.19 o 
   4  -4  11       31.15       43.54     16.07 o 
  -7  -3  11      144.63      157.25     11.38 o 
  -6  -3  11      197.27      200.66     11.35 o 
  -5  -3  11      829.99      841.52     30.85 o 
  -4  -3  11      625.88      611.28     25.13 o 
  -3  -3  11        1.45        9.23      9.10 o 
  -2  -3  11      337.37      371.04     18.32 o 
  -1  -3  11      117.87      104.61     17.22 o 
   0  -3  11      871.58      938.59     28.21 o 
   1  -3  11      434.09      442.37     21.33 o 
   2  -3  11        4.33        5.90     11.77 o 
   3  -3  11     1724.33     1730.59     42.31 o 
   4  -3  11       55.31       52.07     14.20 o 
   5  -3  11      253.56      213.14     21.07 o 
  -7  -2  11       19.13       18.96      9.78 o 
  -6  -2  11       10.93        7.44      6.77 o 
  -5  -2  11      503.13      521.43     15.03 o 
  -4  -2  11      304.05      318.89     14.19 o 
  -3  -2  11      191.65      190.29      7.90 o 
  -2  -2  11       79.78       78.01      6.12 o 
  -1  -2  11       84.67       86.48      6.60 o 
   0  -2  11      111.94      111.17      6.71 o 
   1  -2  11      332.91      338.48     13.22 o 
   2  -2  11       85.31       77.94      6.56 o 
   3  -2  11      342.78      355.18     23.23 o 
   4  -2  11       70.65       64.84      7.59 o 
   5  -2  11       79.81       59.39     15.53 o 
  -7  -1  11        8.25        7.17      9.49 o 
  -6  -1  11      131.20      142.72     10.55 o 
  -5  -1  11        6.21        6.89      7.51 o 
  -4  -1  11      337.74      325.63     12.58 o 
  -3  -1  11      481.23      459.89     10.57 o 
  -2  -1  11      156.55      171.71      7.19 o 
  -1  -1  11      591.31      599.16     11.37 o 
   0  -1  11       58.42       51.95      6.36 o 
   1  -1  11      450.42      427.26     11.54 o 
   2  -1  11      220.97      248.59     10.17 o 
   3  -1  11      119.85      134.77     10.79 o 
   4  -1  11     1050.55     1121.65     27.28 o 
   5  -1  11      888.16      936.03     27.56 o 
  -7   0  11       20.09       33.11     11.09 o 
  -6   0  11       27.96       28.33      8.99 o 
  -5   0  11        4.27        4.38      7.90 o 
  -4   0  11      410.01      401.22     14.22 o 
  -3   0  11     1891.53     1847.40     26.37 o 
  -2   0  11       54.57       53.41      5.49 o 
  -1   0  11        7.26        4.19      4.83 o 
   0   0  11      126.96      120.10      7.95 o 
   1   0  11       17.79       17.17      7.45 o 
   2   0  11     1017.16     1052.27     25.21 o 
   3   0  11      160.55      164.11     12.69 o 
   4   0  11      502.92      546.86     21.26 o 
  -7   1  11      176.62      146.75     17.53 o 
  -6   1  11      145.84      141.71     15.92 o 
  -5   1  11      193.39      182.98     12.73 o 
  -4   1  11        0.14        0.67      8.02 o 
  -3   1  11      171.01      185.02     15.76 o 
  -2   1  11       57.40       56.64      7.89 o 
  -1   1  11      204.06      202.85      9.96 o 
   0   1  11       69.40       75.27      7.64 o 
   1   1  11      895.09      796.83     30.68 o 
   2   1  11      176.68      211.33     14.43 o 
   3   1  11      252.09      273.53     16.77 o 
   4   1  11      126.96      145.06     14.06 o 
  -6   2  11        0.76        4.14     12.46 o 
  -5   2  11      109.60      101.47     15.84 o 
  -4   2  11       54.98       42.89     10.18 o 
  -3   2  11       34.87       43.71      9.12 o 
  -2   2  11     1421.79     1402.83     24.43 o 
  -1   2  11      495.35      469.53     23.59 o 
   0   2  11      311.46      305.07     11.81 o 
   1   2  11        8.83       11.84      5.91 o 
   2   2  11       12.48       11.96      6.02 o 
   3   2  11      246.69      259.04     17.56 o 
  -5   3  11      146.90      128.43     17.65 o 
  -4   3  11        1.39        1.94     14.33 o 
  -3   3  11        1.02       -5.99      9.38 o 
  -2   3  11      132.72      146.54     11.25 o 
  -1   3  11      347.12      340.65     13.59 o 
   0   3  11      124.61      116.19      9.71 o 
   1   3  11      201.37      191.88     10.35 o 
   2   3  11      241.66      250.61     32.20 o 
  -4   4  11      295.37      302.89     22.50 o 
  -3   4  11       25.36       23.33     13.38 o 
  -2   4  11       27.56       26.96     13.33 o 
  -1   4  11      266.74      265.29     14.77 o 
   0   4  11      790.09      792.87     28.72 o 
   1   4  11       29.46       30.01     11.35 o 
  -2  -7  12       20.04       17.72      9.80 o 
  -1  -7  12      382.20      370.75     16.62 o 
   0  -7  12       32.42       39.81     27.04 o 
   1  -7  12      298.46      302.72     31.94 o 
  -4  -6  12       20.19       29.86     11.65 o 
  -3  -6  12      579.35      591.37     20.63 o 
  -2  -6  12       37.55       45.14      9.31 o 
  -1  -6  12       66.53       71.46     11.52 o 
   0  -6  12        2.48       10.29     22.64 o 
   1  -6  12        2.23       -1.40     20.74 o 
   2  -6  12      339.82      342.78     29.00 o 
  -5  -5  12      329.25      333.97     22.23 o 
  -4  -5  12       35.86       41.00     14.35 o 
  -3  -5  12      115.83      110.85     13.80 o 
  -2  -5  12     1655.31     1631.74     46.61 o 
  -1  -5  12      208.45      225.69     11.80 o 
   0  -5  12      375.12      403.55     28.56 o 
   1  -5  12      141.52      143.40     23.67 o 
   2  -5  12       68.17       43.22     22.79 o 
   3  -5  12      510.03      502.14     32.83 o 
  -6  -4  12        2.56       -5.11     15.08 o 
  -5  -4  12      101.43      109.46     15.37 o 
  -4  -4  12      107.66      114.56     16.51 o 
  -3  -4  12       50.70       43.65     11.15 o 
  -2  -4  12     1149.33     1168.76     37.17 o 
  -1  -4  12      315.02      305.72     23.01 o 
   0  -4  12       85.42      100.40     19.44 o 
   1  -4  12        7.46      -14.94     18.24 o 
   2  -4  12       36.39       58.47     15.75 o 
   3  -4  12      208.68      229.67     20.23 o 
  -6  -3  12      286.67      264.10     23.07 o 
  -5  -3  12      179.88      164.37     18.65 o 
  -4  -3  12      512.78      498.26     25.04 o 
  -3  -3  12      193.15      216.19     28.48 o 
  -2  -3  12        5.20       13.14      8.88 o 
  -1  -3  12      529.78      524.11     24.03 o 
   0  -3  12     1410.61     1399.20     35.09 o 
   1  -3  12       77.10       74.91     15.09 o 
   2  -3  12      247.08      256.97     19.10 o 
   3  -3  12       34.07       35.83     15.34 o 
   4  -3  12      235.34      204.18     19.02 o 
  -6  -2  12      458.05      426.84     25.85 o 
  -5  -2  12       87.03       84.97     16.61 o 
  -4  -2  12       34.08       42.34     14.84 o 
  -3  -2  12      215.52      222.49     17.27 o 
  -2  -2  12        0.48        1.65      8.15 o 
  -1  -2  12     1011.32     1037.69     26.95 o 
   0  -2  12     1524.12     1546.29     34.53 o 
   1  -2  12      131.22      123.42     14.28 o 
   2  -2  12       10.98       14.29     10.58 o 
   3  -2  12        1.97       -7.50     10.61 o 
   4  -2  12       93.68       92.79     14.37 o 
  -6  -1  12       37.35       38.63      8.41 o 
  -5  -1  12        2.00       -1.32      8.05 o 
  -4  -1  12      556.00      560.45     16.11 o 
  -3  -1  12      161.29      161.98     10.01 o 
  -2  -1  12      677.04      671.47     14.57 o 
  -1  -1  12       51.28       54.63      5.69 o 
   0  -1  12       13.01       15.71      5.69 o 
   1  -1  12      462.04      477.86     16.91 o 
   2  -1  12       64.51       64.43      7.25 o 
   3  -1  12      322.66      333.35     12.59 o 
   4  -1  12       32.03       22.89      7.83 o 
  -6   0  12      440.79      465.50     22.23 o 
  -5   0  12      211.48      204.85     12.97 o 
  -4   0  12      708.28      689.93     18.67 o 
  -3   0  12        5.08        9.68      7.38 o 
  -2   0  12      365.28      363.52      9.78 o 
  -1   0  12        1.67        2.99      4.95 o 
   0   0  12      195.67      196.65      8.03 o 
   1   0  12     1900.63     1889.66     33.30 o 
   2   0  12       13.04       14.80      8.34 o 
   3   0  12      320.13      333.19     17.36 o 
  -6   1  12      344.43      343.85     21.26 o 
  -5   1  12        0.82       -1.34      8.60 o 
  -4   1  12        9.84        9.41      9.06 o 
  -3   1  12      107.59      100.57     10.70 o 
  -2   1  12       29.82       27.11      7.88 o 
  -1   1  12      227.00      225.78     20.89 o 
   0   1  12       57.27       51.42      7.58 o 
   1   1  12      271.06      260.51     13.35 o 
   2   1  12      251.42      237.15     21.20 o 
   3   1  12      222.50      227.93     16.61 o 
  -5   2  12      534.41      546.90     26.26 o 
  -4   2  12       33.97       52.34     10.97 o 
  -3   2  12      364.71      353.87     15.14 o 
  -2   2  12        1.89        1.34      8.69 o 
  -1   2  12      566.38      587.29     34.64 o 
   0   2  12      294.28      279.57     13.04 o 
   1   2  12        2.06       -4.92      6.52 o 
   2   2  12      974.02      870.81     27.47 o 
  -4   3  12        5.17        9.85     15.31 o 
  -3   3  12       81.75       76.92     10.84 o 
  -2   3  12       21.11       21.51      8.88 o 
  -1   3  12       53.96       47.43      9.06 o 
   0   3  12      190.21      182.50     10.87 o 
   1   3  12        2.83       -0.73      9.93 o 
  -3  -6  13        1.56       -1.04     10.82 o 
  -2  -6  13       93.32      112.65     25.90 o 
  -1  -6  13      217.01      218.33     28.01 o 
   0  -6  13      204.74      187.82     25.99 o 
   1  -6  13      337.07      335.45     31.92 o 
  -4  -5  13        1.54        2.62     11.63 o 
  -3  -5  13      284.80      305.53     16.39 o 
  -2  -5  13        0.77       37.87     21.32 o 
  -1  -5  13      552.98      541.48     31.32 o 
   0  -5  13       37.34       44.40     18.74 o 
   1  -5  13       11.81       11.18     19.97 o 
   2  -5  13      715.72      755.65     38.18 o 
  -5  -4  13      651.25      682.43     29.99 o 
  -4  -4  13       17.21        7.85     11.95 o 
  -3  -4  13      576.19      617.98     27.81 o 
  -2  -4  13        0.79       23.21     19.11 o 
  -1  -4  13      267.93      277.77     23.13 o 
   0  -4  13      585.06      551.90     29.74 o 
   1  -4  13       13.13        1.72     17.27 o 
   2  -4  13      758.33      785.45     32.70 o 
  -5  -3  13      269.90      276.25     22.72 o 
  -4  -3  13      107.93      110.43     17.08 o 
  -3  -3  13       25.14       15.35     12.95 o 
  -2  -3  13      210.65      214.31     13.15 o 
  -1  -3  13      200.68      166.57     18.99 o 
   0  -3  13      769.36      762.00     28.05 o 
   1  -3  13      136.80      120.30     16.05 o 
   2  -3  13        8.07       15.88     13.34 o 
   3  -3  13       48.23       85.65     17.29 o 
  -6  -2  13       12.79        2.56     16.12 o 
  -5  -2  13      212.30      258.73     21.29 o 
  -4  -2  13     1020.92     1023.70     35.00 o 
  -3  -2  13      390.90      420.01     23.42 o 
  -2  -2  13      924.02      934.11     23.97 o 
  -1  -2  13      487.76      458.33     23.90 o 
   0  -2  13      270.57      302.52     18.80 o 
   1  -2  13      297.19      287.06     19.79 o 
   2  -2  13       75.36       72.35     14.75 o 
   3  -2  13      305.62      304.53     22.03 o 
  -6  -1  13        3.82        7.13     16.47 o 
  -5  -1  13        2.75        3.90     16.14 o 
  -4  -1  13      601.99      638.81     29.84 o 
  -3  -1  13      339.69      320.82     21.48 o 
  -2  -1  13        6.40       -0.26     12.15 o 
  -1  -1  13       42.98       40.44      7.51 o 
   0  -1  13      153.44      137.99     14.84 o 
   1  -1  13      207.82      221.10     17.28 o 
   2  -1  13      148.92      151.90     16.15 o 
   3  -1  13        7.36        1.66     12.38 o 
  -5   0  13      141.24      162.85     12.31 o 
  -4   0  13      168.02      162.04     11.55 o 
  -3   0  13      913.65      902.48     25.42 o 
  -2   0  13     1347.12     1289.19     23.57 o 
  -1   0  13       66.62       66.42      6.58 o 
   0   0  13      471.51      474.02     11.79 o 
   1   0  13       59.66       58.97      6.52 o 
   2   0  13      453.92      429.27     18.34 o 
  -5   1  13       43.94       44.75     10.65 o 
  -4   1  13       80.44       90.85     11.35 o 
  -3   1  13      278.07      289.77     14.47 o 
  -2   1  13      312.51      292.77     13.67 o 
  -1   1  13       21.44       23.38      7.48 o 
   0   1  13       19.62       14.32      6.61 o 
   1   1  13       79.81       68.51      7.84 o 
   2   1  13       84.00       67.86      7.92 o 
  -4   2  13      196.97      203.40     14.33 o 
  -3   2  13       30.05       27.32      9.58 o 
  -2   2  13      213.27      234.52     15.26 o 
  -1   2  13     1071.93     1045.06     43.66 o 
   0   2  13        8.89        6.48      7.53 o 
  -2  -5  14       47.11       85.12     23.29 o 
  -1  -5  14       22.51       51.01     22.46 o 
   0  -5  14       53.22       68.78     20.39 o 
  -4  -4  14       98.01      115.71     17.38 o 
  -3  -4  14        1.91        2.00     13.42 o 
  -2  -4  14      264.25      247.31     14.59 o 
  -1  -4  14      781.28      751.85     32.79 o 
   0  -4  14        0.76       -2.08     16.83 o 
   1  -4  14      446.11      379.52     28.41 o 
  -4  -3  14        1.03       -3.25     15.04 o 
  -3  -3  14      149.65      157.89     18.97 o 
  -2  -3  14       60.47       63.42     13.25 o 
  -1  -3  14      429.57      421.18     25.13 o 
   0  -3  14      114.61      123.25     17.96 o 
   1  -3  14       12.88       25.73     13.65 o 
  -4  -2  14        0.02        1.53     15.40 o 
  -3  -2  14      330.87      340.07     22.42 o 
  -2  -2  14      118.65      125.28     17.06 o 
  -1  -2  14       81.49       75.27      9.82 o 
   0  -2  14     1078.24     1060.70     32.53 o 
   1  -2  14      228.32      240.03     19.33 o 
  -4  -1  14       17.25       21.97     13.03 o 
  -3  -1  14       23.88       35.35     14.83 o 
  -2  -1  14      306.17      287.97     20.93 o 
  -1  -1  14        2.91        1.00     11.63 o 
   0  -1  14      460.29      433.66     38.52 o 
   1  -1  14      131.09      131.11     15.81 o 
  -4   0  14      450.38      431.20     26.67 o 
  -3   0  14      137.20      134.26     17.18 o 
  -2   0  14      254.35      260.95     20.80 o 
  -1   0  14      116.53       97.68     14.05 o 
   0   0  14        9.40        6.46      7.44 o 
   1   0  14      428.05      385.71     14.62 o 
  -3   1  14       55.28       49.42      9.93 o 
  -2   1  14       34.89       43.96     10.08 o 
  -1   1  14       86.52       90.72     11.88 o 
  -2  -2  15       66.82       69.96     14.06 o 
  -1  -2  15      297.53      257.93     20.62 o 
                                                 
